# Supplementary material for: Dissecting the mechanism of atlastin-mediated homotypic membrane fusion at the single-molecule level
Source: Nat Commun. 2024 Mar 20;15:2488. doi: 10.1038/s41467-024-46919-z (PMC10954664; doi:10.1038/s41467-024-46919-z)
Supplement: Supplementary file 5 — Source Data [file 41467_2024_46919_MOESM5_ESM.xlsx]

## Sheet: Fig. 1d 
GTPγS						GDP/AlF4-
			Fitted Curves Plot						Fitted Curves Plot
Bin Center	Probability of count(%)	SD	Independent Variable	Fit Peak		Bin Center	Probability of count(%)	SD	Independent Variable	Fit Peak
-0.195	0.00185347	0.000700544	-0.195	1.66309e-05		-0.195	0.00329494	0.00147354	-0.195	1.79772e-05
-0.185	0.00397171	0.00102549	-0.19341	1.80633e-05		-0.185	0.0052719	0.0018639	-0.19341	1.94797e-05
-0.175	0.00370693	0.000990719	-0.19182	1.96123e-05		-0.175	0.0052719	0.0018639	-0.19182	2.11074e-05
-0.165	0.00211825	0.000748914	-0.19023	2.12884e-05		-0.165	0.00395392	0.00161418	-0.19023	2.28603e-05
-0.155	0.00344215	0.00095468	-0.18863	2.31021e-05		-0.155	0.00658987	0.0020839	-0.18863	2.47516e-05
-0.145	0.00582518	0.00124193	-0.18704	2.50641e-05		-0.145	0.00658987	0.0020839	-0.18704	2.67878e-05
-0.135	0.00661952	0.0013239	-0.18545	2.7185e-05		-0.135	0.00922582	0.00246571	-0.18545	2.89888e-05
-0.125	0.00741386	0.00140109	-0.185	2.78152e-05		-0.125	0.00988481	0.00255224	-0.185	2.96412e-05
-0.115	0.00953211	0.00158868	-0.18386	2.94754e-05		-0.115	0.0118618	0.00279585	-0.18386	3.13678e-05
-0.105	0.0135038	0.00189091	-0.18227	3.19511e-05		-0.105	0.0184516	0.00348703	-0.18227	3.39247e-05
-0.095	0.0148277	0.00198144	-0.18068	3.46254e-05		-0.095	0.0237235	0.00395392	-0.18068	3.66858e-05
-0.085	0.0166812	0.00210163	-0.17908	3.75115e-05		-0.085	0.0197696	0.00360942	-0.17908	3.96579e-05
-0.075	0.024095	0.00252585	-0.17749	4.0628e-05		-0.075	0.0303134	0.00446947	-0.17749	4.28605e-05
-0.065	0.027802	0.00271319	-0.1759	4.39933e-05		-0.065	0.0309724	0.00451779	-0.1759	4.6307e-05
-0.055	0.0413058	0.00330711	-0.175	4.60136e-05		-0.055	0.050742	0.00578259	-0.175	4.83763e-05
-0.045	0.0442184	0.00342172	-0.17431	4.76235e-05		-0.045	0.0579909	0.00618185	-0.17431	5.00171e-05
-0.035	0.0489844	0.00360141	-0.17272	5.15369e-05		-0.035	0.0645808	0.00652364	-0.17272	5.40172e-05
-0.025	0.0614291	0.00403302	-0.17113	5.57575e-05		-0.025	0.0738066	0.00697407	-0.17113	5.83138e-05
-0.015	0.0828764	0.00468445	-0.16953	6.03065e-05		-0.015	0.0836914	0.00742641	-0.16953	6.29465e-05
-0.005	0.0961154	0.00504475	-0.16794	6.52102e-05		-0.005	0.111369	0.00856683	-0.16794	6.79218e-05
0.005	0.117563	0.00557928	-0.16635	7.04926e-05		0.005	0.124549	0.00905958	-0.16635	7.32662e-05
0.015	0.135303	0.00598545	-0.165	7.52957e-05		0.015	0.144977	0.00977436	-0.165	7.81229e-05
0.025	0.174755	0.00680234	-0.16476	7.61827e-05		0.025	0.195719	0.0113568	-0.16476	7.90192e-05
0.035	0.216061	0.00756365	-0.16317	8.23071e-05		0.035	0.223397	0.0121332	-0.16317	8.52005e-05
0.045	0.254984	0.00821674	-0.16158	8.89001e-05		0.045	0.27348	0.0134246	-0.16158	9.18365e-05
0.055	0.315883	0.00914548	-0.15998	9.59963e-05		0.055	0.304452	0.0141644	-0.15998	9.89667e-05
0.065	0.373341	0.00994251	-0.15839	0.000103627		0.065	0.382872	0.0158842	-0.15839	0.000106624
0.075	0.444302	0.0108463	-0.1568	0.000111838		0.075	0.453383	0.0172851	-0.1568	0.000114842
0.085	0.538299	0.0119386	-0.15521	0.000120663		0.085	0.564093	0.0192803	-0.15521	0.000123659
0.095	0.647124	0.0130899	-0.155	0.000121876		0.095	0.641195	0.0205558	-0.155	0.000124871
0.105	0.777926	0.014352	-0.15362	0.00013015		0.105	0.749928	0.0222304	-0.15362	0.000133115
0.115	0.921172	0.0156176	-0.15203	0.000140342		0.115	0.879748	0.0240778	-0.15203	0.000143264
0.125	1.06151	0.016765	-0.15044	0.000151293		0.125	1.0155	0.0258689	-0.15044	0.000154144
0.135	1.21375	0.017927	-0.14884	0.000163052		0.135	1.1038	0.0269702	-0.14884	0.000165801
0.145	1.3946	0.0192162	-0.14725	0.000175677		0.145	1.30216	0.0292934	-0.14725	0.000178302
0.155	1.65514	0.0209344	-0.14566	0.000189226		0.155	1.50974	0.031542	-0.14566	0.000191693
0.165	1.86008	0.0221927	-0.145	0.000195138		0.165	1.70744	0.0335437	-0.145	0.000197525
0.175	2.08753	0.0235104	-0.14407	0.000203765		0.175	1.92292	0.0355975	-0.14407	0.000206032
0.185	2.40606	0.0252404	-0.14248	0.00021936		0.185	2.13512	0.0375102	-0.14248	0.000221387
0.195	2.56228	0.0260469	-0.14089	0.000236086		0.195	2.30711	0.0389918	-0.14089	0.000237822
0.205	2.86916	0.0275626	-0.13929	0.000254015		0.205	2.63002	0.0416311	-0.13929	0.00025541
0.215	3.09926	0.0286465	-0.1377	0.00027323		0.215	2.82969	0.0431825	-0.1377	0.000274231
0.225	3.38655	0.0299448	-0.13611	0.000293817		0.225	3.10778	0.0452547	-0.13611	0.000294356
0.235	3.60737	0.0309057	-0.135	0.000309052		0.235	3.33843	0.046904	-0.135	0.00030923
0.245	3.7252	0.0314064	-0.13452	0.00031587		0.245	3.50252	0.0480428	-0.13452	0.000315879
0.255	3.92564	0.0322402	-0.13293	0.000339483		0.255	3.65211	0.0490581	-0.13293	0.000338884
0.265	3.94047	0.0323011	-0.13134	0.000364759		0.265	3.82674	0.0502172	-0.13134	0.000363471
0.275	4.04638	0.0327323	-0.12974	0.000391812		0.275	3.98885	0.0512699	-0.12974	0.000389745
0.285	4.11443	0.0330064	-0.12815	0.000420752		0.285	4.00994	0.0514052	-0.12815	0.000417798
0.295	4.03393	0.0326819	-0.12656	0.000451708		0.295	4.04882	0.0516538	-0.12656	0.000447755
0.305	3.91346	0.0321902	-0.125	0.000484162		0.305	4.03893	0.0515907	-0.125	0.000479117
0.315	3.85812	0.0319618	-0.12497	0.000484806		0.315	3.99412	0.0513038	-0.12497	0.000479743
0.325	3.63809	0.031037	-0.12338	0.000520186		0.325	3.83201	0.0502518	-0.12338	0.000513872
0.335	3.48955	0.0303968	-0.12179	0.000557994		0.335	3.71273	0.0494636	-0.12179	0.000550287
0.345	3.24012	0.0292903	-0.1202	0.000598386		0.345	3.51306	0.0481151	-0.1202	0.000589128
0.355	2.98328	0.0281054	-0.1186	0.000641524		0.355	3.28637	0.0465368	-0.1186	0.000630545
0.365	2.72406	0.0268567	-0.11701	0.00068758		0.365	3.01684	0.0445877	-0.11701	0.000674698
0.375	2.44287	0.0254327	-0.11542	0.000736742		0.375	2.78224	0.042819	-0.11542	0.000721749
0.385	2.26414	0.0244847	-0.115	0.000750269		0.385	2.55819	0.0410587	-0.115	0.000734685
0.395	1.97765	0.0228832	-0.11383	0.0007892		0.395	2.29525	0.0388914	-0.11383	0.000771878
0.405	1.71525	0.0213111	-0.11224	0.000845159		0.405	2.0198	0.0364831	-0.11224	0.000825276
0.415	1.50687	0.0199747	-0.11065	0.000904838		0.415	1.80365	0.0344758	-0.11065	0.000882134
0.425	1.28869	0.0184721	-0.10905	0.000968462		0.425	1.56114	0.0320745	-0.10905	0.000942662
0.435	1.13617	0.0173447	-0.10746	0.00103627		0.435	1.39442	0.0303134	-0.10746	0.00100708
0.445	0.955064	0.0159023	-0.10587	0.00110853		0.445	1.17036	0.0277715	-0.10587	0.00107562
0.455	0.781897	0.0143886	-0.105	0.00115004		0.455	0.989799	0.0255395	-0.105	0.00111495
0.465	0.656127	0.0131807	-0.10428	0.00118549		0.465	0.807259	0.0230646	-0.10428	0.00114852
0.475	0.533004	0.0118798	-0.10269	0.00126746		0.475	0.665577	0.0209429	-0.10269	0.00122604
0.485	0.450657	0.0109236	-0.1011	0.00135471		0.485	0.531144	0.0187087	-0.1011	0.00130845
0.495	0.357984	0.00973587	-0.0995	0.00144756		0.495	0.438886	0.0170065	-0.0995	0.00139602
0.505	0.314824	0.00913014	-0.09791	0.00154636		0.505	0.372328	0.0156639	-0.09791	0.00148907
0.515	0.238303	0.00794342	-0.09632	0.00165145		0.515	0.274139	0.0134408	-0.09632	0.00158791
0.525	0.205205	0.00737118	-0.095	0.00174373		0.525	0.210876	0.0117883	-0.095	0.00167459
0.535	0.194879	0.00718332	-0.09473	0.00176319		0.535	0.218125	0.0119892	-0.09473	0.00169286
0.545	0.157015	0.00644783	-0.09314	0.00188197		0.545	0.13641	0.00948117	-0.09314	0.00180427
0.555	0.126036	0.00577683	-0.09155	0.00200819		0.555	0.104779	0.00830951	-0.09155	0.00192252
0.565	0.110943	0.00541993	-0.08995	0.0021423		0.565	0.0790785	0.00721884	-0.08995	0.00204797
0.575	0.104059	0.00524907	-0.08836	0.00228472		0.575	0.0691937	0.00675261	-0.08836	0.00218103
0.585	0.0932028	0.00496773	-0.08677	0.00243595		0.585	0.051401	0.00582002	-0.08677	0.00232213
0.595	0.0818172	0.00465442	-0.08518	0.00259646		0.595	0.0401982	0.00514686	-0.08518	0.00247172
0.605	0.0733443	0.00440683	-0.085	0.00261524		0.605	0.0322904	0.00461291	-0.085	0.00248921
0.615	0.0778455	0.00454004	-0.08359	0.00276679		0.615	0.0303134	0.00446947	-0.08359	0.00263024
0.625	0.0738738	0.00442271	-0.082	0.00294748		0.625	0.0204286	0.00366908	-0.082	0.0027982
0.635	0.0701669	0.00431032	-0.08041	0.00313911		0.635	0.0177927	0.0034242	-0.08041	0.0029761
0.645	0.0699021	0.00430218	-0.07881	0.00334226		0.645	0.0158157	0.00322837	-0.07881	0.00316448
0.655	0.0738738	0.00442271	-0.07722	0.00355759		0.655	0.0217466	0.00378559	-0.07722	0.0033639
0.665	0.0754625	0.00447001	-0.07563	0.00378574		0.665	0.0131797	0.00294708	-0.07563	0.00357495
0.675	0.06646	0.00419492	-0.075	0.00387984		0.675	0.0204286	0.00366908	-0.075	0.00366193
0.685	0.06646	0.00419492	-0.07404	0.00402742		0.685	0.0151567	0.00316039	-0.07404	0.00379824
0.695	0.0630178	0.00408484	-0.07245	0.00428333		0.695	0.00856683	0.00237601	-0.07245	0.00403442
0.705	0.0701669	0.00431032	-0.07086	0.00455426		0.705	0.0125208	0.00287246	-0.07086	0.00428416
0.715	0.0675191	0.00422821	-0.06926	0.00484098		0.715	0.00724886	0.00218561	-0.06926	0.00454817
0.725	0.0608996	0.0040156	-0.06767	0.00514434		0.725	0.00856683	0.00237601	-0.06767	0.00482717
0.735	0.0635474	0.00410196	-0.06608	0.0054652		0.735	0.0125208	0.00287246	-0.06608	0.00512195
0.745	0.0749329	0.0044543	-0.065	0.00569358		0.745	0.0118618	0.00279585	-0.065	0.00533158
0.755	0.0651361	0.00415292	-0.06449	0.00580446		0.755	0.00856683	0.00237601	-0.06449	0.0054333
0.765	0.0659304	0.00417817	-0.0629	0.00616309		0.765	0.00461291	0.00174352	-0.0629	0.00576206
0.775	0.0563983	0.00386435	-0.06131	0.00654207		0.775	0.00790785	0.0022828	-0.06131	0.00610912
0.785	0.0524266	0.0037258	-0.05971	0.00694244		0.785	0.00593089	0.00197696	-0.05971	0.00647537
0.795	0.0571926	0.00389147	-0.05812	0.00736527		0.795	0.00593089	0.00197696	-0.05812	0.00686178
0.805	0.0595757	0.00397171	-0.05653	0.0078117		0.805	0.0105438	0.00263595	-0.05653	0.00726933
0.815	0.0545448	0.00380032	-0.055	0.00826467		0.815	0.00922582	0.00246571	-0.055	0.00768245
0.825	0.0458071	0.00348265	-0.05494	0.00828291		0.825	0.00856683	0.00237601	-0.05494	0.00769908
0.835	0.0505731	0.00365934	-0.05335	0.00878012		0.835	0.0138387	0.00301986	-0.05335	0.00815209
0.845	0.0442184	0.00342172	-0.05176	0.0093046		0.845	0.00724886	0.00218561	-0.05176	0.00862948
0.855	0.0405115	0.00327516	-0.05017	0.0098577		0.855	0.00856683	0.00237601	-0.05017	0.00913244
0.865	0.0436888	0.00340117	-0.04857	0.0104408		0.865	0.00790785	0.0022828	-0.04857	0.00966217
0.875	0.0360102	0.00308785	-0.04698	0.0110553		0.875	0.00922582	0.00246571	-0.04698	0.0102199
0.885	0.0352158	0.0030536	-0.04539	0.0117028		0.885	0.0105438	0.00263595	-0.04539	0.0108071
0.895	0.0299202	0.00281466	-0.045	0.0118668		0.895	0.0138387	0.00301986	-0.045	0.0109557
0.905	0.0357454	0.00307647	-0.0438	0.0123848		0.905	0.0171337	0.00336019	-0.0438	0.0114249
0.915	0.0280668	0.00272608	-0.04221	0.0131029		0.915	0.0105438	0.00263595	-0.04221	0.012075
0.925	0.0233007	0.00248386	-0.04062	0.0138588		0.925	0.00922582	0.00246571	-0.04062	0.0127586
0.935	0.0246246	0.00255345	-0.03902	0.0146542		0.935	0.0131797	0.00294708	-0.03902	0.0134774
0.945	0.0227711	0.00245548	-0.03743	0.0154911		0.945	0.0138387	0.00301986	-0.03743	0.014233
0.955	0.0174755	0.00215109	-0.03584	0.0163712		0.955	0.0131797	0.00294708	-0.03584	0.015027
0.965	0.0180051	0.00218344	-0.035	0.0168543		0.965	0.0144977	0.00309093	-0.035	0.0154625
0.975	0.013239	0.00187228	-0.03425	0.0172966		0.975	0.00658987	0.0020839	-0.03425	0.0158611
0.985	0.0164164	0.00208489	-0.03266	0.0182692		0.985	0.00790785	0.0022828	-0.03266	0.0167371
0.995	0.0135038	0.00189091	-0.03107	0.0192912		0.995	0.0131797	0.00294708	-0.03107	0.0176569
1.005	0.00847298	0.00149782	-0.02947	0.0203647		1.005	0.00461291	0.00174352	-0.02947	0.0186223
1.015	0.00582518	0.00124193	-0.02788	0.0214921		1.015	0.00395392	0.00161418	-0.02788	0.0196353
1.025	0.00503083	0.00115415	-0.02629	0.0226756		1.025	0.0052719	0.0018639	-0.02629	0.0206981
1.035	0.0068843	0.00135012	-0.025	0.0236787		1.035	0.00461291	0.00174352	-0.025	0.0215982
1.045	0.00291259	0.000878177	-0.0247	0.0239177		1.045	0.00263595	0.00131797	-0.0247	0.0218126
1.055	0.00238303	0.000794342	-0.02311	0.0252208		1.055	0.00329494	0.00147354	-0.02311	0.022981
1.065	0.0013239	0.000592068	-0.02152	0.0265876		1.065	0.00131797	0.000931946	-0.02152	0.0242058
1.075	0.00238303	0.000794342	-0.01992	0.0280208		1.075	0.00197696	0.0011414	-0.01992	0.025489
1.085	0.00105912	0.000529561	-0.01833	0.029523		1.085	0	0	-0.01833	0.0268333
1.095	0.000794342	0.000458613	-0.01674	0.0310972		1.095	0	0	-0.01674	0.0282411
1.105	0.000794342	0.000458613	-0.01515	0.0327463		1.105	0	0	-0.01515	0.0297149
1.115	0.000529561	0.000374456	-0.015	0.0329059		1.115	0	0	-0.015	0.0298574
1.125	0.000794342	0.000458613	-0.01356	0.0344734		1.125	0	0	-0.01356	0.0312574
1.135	0	0	-0.01197	0.0362815		1.135	0	0	-0.01197	0.0328713
1.145	0.000264781	0.000264781	-0.01038	0.0381739		1.145	0	0	-0.01038	0.0345596
1.155	0.000264781	0.000264781	-0.00878	0.0401539		1.155	0	0	-0.00878	0.0363249
1.165	0	0	-0.00719	0.042225		1.165	0	0	-0.00719	0.0381704
1.175	0	0	-0.0056	0.0443906		1.175	0	0	-0.0056	0.0400992
1.185	0.000264781	0.000264781	-0.005	0.0452332		1.185	0	0	-0.005	0.0408493
1.195	0	0	-0.00401	0.0466545		1.195	0	0	-0.00401	0.0421144
1.205	0	0	-0.00242	0.0490203		1.205	0	0	-0.00242	0.0442192
1.215	0	0	-0.000825826	0.0514918		1.215	0	0	-0.000825826	0.046417
1.225	0	0	0.000765766	0.054073		1.225	0	0	0.000765766	0.0487112
1.235	0	0	0.00236	0.0567679		1.235	0	0	0.00236	0.0511055
1.245	0.000264781	0.000264781	0.00395	0.0595807		1.245	0	0	0.00395	0.0536033
1.255	0	0	0.005	0.0615049		1.255	0	0	0.005	0.0553114
1.265	0	0	0.00554	0.0625157		1.265	0	0	0.00554	0.0562085
1.275	0	0	0.00713	0.0655771		1.275	0	0	0.00713	0.0589247
1.285	0.000264781	0.000264781	0.00872	0.0687694		1.285	0	0	0.00872	0.0617561
1.295	0	0	0.01032	0.0720972		1.295	0	0	0.01032	0.0647065
1.305	0	0	0.01191	0.0755652		1.305	0	0	0.01191	0.06778
1.315	0	0	0.0135	0.0791782		1.315	0	0	0.0135	0.0709809
1.325	0	0	0.015	0.082724		1.325	0	0	0.015	0.0741212
1.335	0	0	0.01509	0.0829411		1.335	0	0	0.01509	0.0743134
1.345	0	0	0.01668	0.0868588		1.345	0	0	0.01668	0.077782
1.355	0	0	0.01827	0.0909364		1.355	0	0	0.01827	0.0813911
1.365	0	0	0.01986	0.0951792		1.365	0	0	0.01986	0.0851452
1.375	0	0	0.02146	0.0995925		1.375	0	0	0.02146	0.0890492
1.385	0	0	0.02305	0.104182		1.385	0	0	0.02305	0.0931077
1.395	0	0	0.02464	0.108952		1.395	0	0	0.02464	0.0973256
			0.025	0.110058					0.025	0.0983032
			0.02623	0.11391					0.02623	0.101708
			0.02782	0.11906					0.02782	0.10626
			0.02941	0.124409					0.02941	0.110986
			0.03101	0.129962					0.03101	0.115892
			0.0326	0.135726					0.0326	0.120983
			0.03419	0.141706					0.03419	0.126264
			0.035	0.144837					0.035	0.12903
			0.03578	0.147909					0.03578	0.131742
			0.03737	0.15434					0.03737	0.137421
			0.03896	0.161007					0.03896	0.143307
			0.04056	0.167916					0.04056	0.149406
			0.04215	0.175073					0.04215	0.155724
			0.04374	0.182484					0.04374	0.162267
			0.045	0.188542					0.045	0.167614
			0.04533	0.190157					0.04533	0.169039
			0.04692	0.198097					0.04692	0.176049
			0.04851	0.206312					0.04851	0.1833
			0.05011	0.214809					0.05011	0.190801
			0.0517	0.223594					0.0517	0.198556
			0.05329	0.232674					0.05329	0.206572
			0.05488	0.242055					0.05488	0.214855
			0.055	0.242776					0.055	0.215491
			0.05647	0.251746					0.05647	0.223412
			0.05806	0.261752					0.05806	0.232248
			0.05965	0.272081					0.05965	0.241371
			0.06125	0.28274					0.06125	0.250786
			0.06284	0.293735					0.06284	0.2605
			0.06443	0.305073					0.06443	0.270519
			0.065	0.309223					0.065	0.274186
			0.06602	0.316761					0.06602	0.28085
			0.06761	0.328807					0.06761	0.291498
			0.0692	0.341217					0.0692	0.302471
			0.0708	0.353997					0.0708	0.313775
			0.07239	0.367154					0.07239	0.325415
			0.07398	0.380696					0.07398	0.337399
			0.075	0.389588					0.075	0.34527
			0.07557	0.394628					0.07557	0.349732
			0.07716	0.408957					0.07716	0.362421
			0.07875	0.423689					0.07875	0.375472
			0.08035	0.438831					0.08035	0.38889
			0.08194	0.454389					0.08194	0.402682
			0.08353	0.470368					0.08353	0.416854
			0.085	0.485522					0.085	0.430299
			0.08512	0.486775					0.08512	0.431411
			0.08671	0.503615					0.08671	0.44636
			0.0883	0.520894					0.0883	0.461705
			0.08989	0.538618					0.08989	0.477452
			0.09149	0.55679					0.09149	0.493607
			0.09308	0.575417					0.09308	0.510174
			0.09467	0.594503					0.09467	0.527159
			0.095	0.598522					0.095	0.530737
			0.09626	0.614053					0.09626	0.544566
			0.09785	0.63407					0.09785	0.562401
			0.09944	0.65456					0.09944	0.580667
			0.10104	0.675525					0.10104	0.599369
			0.10263	0.696969					0.10263	0.61851
			0.10422	0.718895					0.10422	0.638096
			0.105	0.729829					0.105	0.647867
			0.10581	0.741307					0.10581	0.658129
			0.1074	0.764206					0.1074	0.678612
			0.10899	0.787596					0.10899	0.699549
			0.11059	0.811477					0.11059	0.720943
			0.11218	0.835852					0.11218	0.742796
			0.11377	0.860721					0.11377	0.765111
			0.115	0.8803					0.115	0.782691
			0.11536	0.886086					0.11536	0.787889
			0.11695	0.911947					0.11695	0.811132
			0.11854	0.938303					0.11854	0.834841
			0.12014	0.965155					0.12014	0.859018
			0.12173	0.992501					0.12173	0.883663
			0.12332	1.02034					0.12332	0.908776
			0.12491	1.04867					0.12491	0.934358
			0.125	1.05029					0.125	0.93582
			0.1265	1.07749					0.1265	0.960407
			0.12809	1.1068					0.12809	0.986923
			0.12968	1.13659					0.12968	1.01391
			0.13128	1.16686					0.13128	1.04135
			0.13287	1.1976					0.13287	1.06926
			0.13446	1.22882					0.13446	1.09763
			0.135	1.23953					0.135	1.10737
			0.13605	1.2605					0.13605	1.12645
			0.13764	1.29264					0.13764	1.15573
			0.13923	1.32524					0.13923	1.18546
			0.14083	1.35828					0.14083	1.21563
			0.14242	1.39176					0.14242	1.24625
			0.14401	1.42568					0.14401	1.2773
			0.145	1.44701					0.145	1.29685
			0.1456	1.46002					0.1456	1.30878
			0.14719	1.49477					0.14719	1.34068
			0.14878	1.52993					0.14878	1.373
			0.15038	1.56548					0.15038	1.40573
			0.15197	1.60142					0.15197	1.43886
			0.15356	1.63773					0.15356	1.47239
			0.155	1.67092					0.155	1.50309
			0.15515	1.6744					0.15515	1.5063
			0.15674	1.71142					0.15674	1.54059
			0.15833	1.74877					0.15833	1.57525
			0.15992	1.78645					0.15992	1.61026
			0.16152	1.82444					0.16152	1.64562
			0.16311	1.86271					0.16311	1.68131
			0.1647	1.90127					0.1647	1.71732
			0.165	1.90858					0.165	1.72415
			0.16629	1.94009					0.16629	1.75365
			0.16788	1.97916					0.16788	1.79028
			0.16947	2.01846					0.16947	1.82719
			0.17107	2.05796					0.17107	1.86437
			0.17266	2.09767					0.17266	1.90181
			0.17425	2.13755					0.17425	1.93949
			0.175	2.15641					0.175	1.95734
			0.17584	2.17758					0.17584	1.9774
			0.17743	2.21776					0.17743	2.01552
			0.17902	2.25805					0.17902	2.05383
			0.18062	2.29844					0.18062	2.09232
			0.18221	2.3389					0.18221	2.13098
			0.185	2.41003					0.1838	2.16978
			0.19017	2.54163					0.185	2.19915
			0.19176	2.5821					0.18539	2.20871
			0.19335	2.62249					0.18698	2.24774
			0.19494	2.66278					0.18857	2.28686
			0.195	2.6643					0.19017	2.32606
			0.19653	2.70294					0.195	2.44534
			0.19812	2.74295					0.19812	2.52238
			0.19971	2.78278					0.19971	2.56157
			0.20131	2.82241					0.20131	2.60069
			0.2029	2.86182					0.2029	2.63971
			0.20449	2.90097					0.20449	2.67861
			0.205	2.91348					0.205	2.69106
			0.20608	2.93985					0.20608	2.71737
			0.20767	2.97843					0.20767	2.75597
			0.20926	3.01669					0.20926	2.79438
			0.21086	3.05459					0.21086	2.83259
			0.21245	3.09211					0.21245	2.87056
			0.21404	3.12923					0.21404	2.90828
			0.215	3.15144					0.215	2.93092
			0.21563	3.16592					0.21563	2.94572
			0.21722	3.20216					0.21722	2.98286
			0.21881	3.23792					0.21881	3.01967
			0.22041	3.27318					0.22041	3.05614
			0.222	3.30791					0.222	3.09223
			0.22359	3.34208					0.22359	3.12793
			0.225	3.3719					0.225	3.15924
			0.22518	3.37568					0.22518	3.16321
			0.22677	3.40867					0.22677	3.19805
			0.22836	3.44103					0.22836	3.23242
			0.22995	3.47275					0.22995	3.2663
			0.23155	3.50378					0.23155	3.29968
			0.23314	3.53412					0.23314	3.33252
			0.23473	3.56374					0.23473	3.3648
			0.235	3.5687					0.235	3.37022
			0.23632	3.59262					0.23632	3.3965
			0.23791	3.62073					0.23791	3.4276
			0.2395	3.64805					0.2395	3.45808
			0.2411	3.67457					0.2411	3.48791
			0.24269	3.70026					0.24269	3.51707
			0.24428	3.7251					0.24428	3.54555
			0.245	3.73606					0.245	3.55822
			0.24587	3.74907					0.24587	3.57332
			0.24746	3.77215					0.24746	3.60036
			0.24905	3.79433					0.24905	3.62666
			0.25065	3.81559					0.25065	3.65219
			0.25224	3.8359					0.25224	3.67693
			0.25383	3.85526					0.25383	3.70086
			0.255	3.86889					0.255	3.71795
			0.25542	3.87365					0.25542	3.72398
			0.25701	3.89106					0.25701	3.74625
			0.2586	3.90746					0.2586	3.76767
			0.2602	3.92285					0.2602	3.78822
			0.26179	3.93721					0.26179	3.80787
			0.26338	3.95054					0.26338	3.82663
			0.26497	3.96281					0.26497	3.84446
			0.265	3.96303					0.265	3.84479
			0.26656	3.97403					0.26656	3.86137
			0.26815	3.98418					0.26815	3.87733
			0.26974	3.99325					0.26974	3.89234
			0.27134	4.00124					0.27134	3.90638
			0.27293	4.00814					0.27293	3.91944
			0.27452	4.01395					0.27452	3.93151
			0.275	4.01548					0.275	3.93495
			0.27611	4.01865					0.27611	3.94258
			0.2777	4.02225					0.2777	3.95264
			0.27929	4.02474					0.27929	3.96169
			0.28089	4.02612					0.28089	3.96972
			0.28248	4.02639					0.28248	3.97672
			0.28407	4.02555					0.28407	3.98269
			0.285	4.02455					0.285	3.9857
			0.28566	4.0236					0.28566	3.98761
			0.28725	4.02054					0.28725	3.9915
			0.28884	4.01638					0.28884	3.99434
			0.29044	4.01111					0.29044	3.99613
			0.29203	4.00474					0.29203	3.99688
			0.29362	3.99728					0.29362	3.99657
			0.295	3.98992					0.295	3.99546
			0.29521	3.98873					0.29521	3.99522
			0.2968	3.97911					0.2968	3.99281
			0.29839	3.96841					0.29839	3.98936
			0.29998	3.95664					0.29998	3.98487
			0.30158	3.94383					0.30158	3.97934
			0.30317	3.92997					0.30317	3.97277
			0.30476	3.91508					0.30476	3.96517
			0.305	3.91274					0.305	3.96393
			0.30635	3.89917					0.30635	3.95654
			0.30794	3.88225					0.30794	3.9469
			0.30953	3.86434					0.30953	3.93625
			0.31113	3.84545					0.31113	3.92459
			0.31272	3.8256					0.31272	3.91194
			0.31431	3.8048					0.31431	3.89831
			0.315	3.79548					0.315	3.89209
			0.3159	3.78306					0.3159	3.88371
			0.31749	3.76042					0.31749	3.86815
			0.31908	3.73688					0.31908	3.85163
			0.32068	3.71246					0.32068	3.83418
			0.32227	3.68718					0.32227	3.81581
			0.32386	3.66107					0.32386	3.79652
			0.325	3.64184					0.325	3.78215
			0.32545	3.63413					0.32545	3.77635
			0.32704	3.6064					0.32704	3.75529
			0.32863	3.5779					0.32863	3.73337
			0.33023	3.54864					0.33023	3.71061
			0.33182	3.51864					0.33182	3.68701
			0.33341	3.48794					0.33341	3.6626
			0.335	3.45655					0.335	3.6374
			0.33659	3.4245					0.33659	3.61143
			0.33818	3.39182					0.33818	3.58469
			0.33977	3.35851					0.33977	3.55722
			0.34137	3.32462					0.34137	3.52904
			0.34296	3.29016					0.34296	3.50016
			0.34455	3.25515					0.34455	3.4706
			0.345	3.24515					0.345	3.46212
			0.34614	3.21964					0.34614	3.44039
			0.34773	3.18363					0.34773	3.40955
			0.34932	3.14715					0.34932	3.37809
			0.35092	3.11024					0.35092	3.34605
			0.35251	3.0729					0.35251	3.31344
			0.3541	3.03518					0.3541	3.28029
			0.355	3.01367					0.355	3.26129
			0.35569	2.9971					0.35569	3.24662
			0.35728	2.95868					0.35728	3.21244
			0.35887	2.91994					0.35887	3.1778
			0.36047	2.88091					0.36047	3.1427
			0.36206	2.84163					0.36206	3.10717
			0.36365	2.8021					0.36365	3.07124
			0.365	2.76838					0.365	3.04043
			0.36524	2.76236					0.36524	3.03493
			0.36683	2.72244					0.36683	2.99826
			0.36842	2.68235					0.36842	2.96125
			0.37002	2.64212					0.37002	2.92393
			0.37161	2.60178					0.37161	2.88633
			0.3732	2.56135					0.3732	2.84846
			0.375	2.51549					0.37479	2.81035
			0.38275	2.31813					0.375	2.8053
			0.38434	2.2777					0.37638	2.77202
			0.385	2.26094					0.37797	2.73349
			0.38593	2.23736					0.37956	2.6948
			0.38752	2.19713					0.38116	2.65595
			0.38911	2.15702					0.38275	2.61698
			0.39071	2.11706					0.38434	2.5779
			0.3923	2.07727					0.385	2.56165
			0.39389	2.03767					0.38593	2.53874
			0.395	2.01014					0.395	2.31504
			0.39548	1.99826					0.39548	2.30321
			0.39707	1.95908					0.39707	2.26405
			0.39866	1.92014					0.39866	2.22498
			0.40026	1.88145					0.40026	2.186
			0.40185	1.84304					0.40185	2.14715
			0.40344	1.80491					0.40344	2.10843
			0.405	1.76779					0.405	2.07059
			0.40503	1.76708					0.40503	2.06987
			0.40662	1.72956					0.40662	2.03148
			0.40821	1.69238					0.40821	1.99327
			0.4098	1.65554					0.4098	1.95527
			0.4114	1.61905					0.4114	1.9175
			0.41299	1.58293					0.41299	1.87996
			0.41458	1.54719					0.41458	1.84266
			0.415	1.53781					0.415	1.83286
			0.41617	1.51184					0.41617	1.80564
			0.41776	1.47689					0.41776	1.76889
			0.41935	1.44235					0.41935	1.73244
			0.42095	1.40822					0.42095	1.69629
			0.42254	1.37453					0.42254	1.66047
			0.42413	1.34127					0.42413	1.62497
			0.425	1.32326					0.425	1.60569
			0.42572	1.30846					0.42572	1.58981
			0.42731	1.27609					0.42731	1.555
			0.4289	1.24419					0.4289	1.52056
			0.4305	1.21274					0.4305	1.48649
			0.43209	1.18177					0.43209	1.4528
			0.43368	1.15126					0.43368	1.4195
			0.435	1.12631					0.435	1.39216
			0.43527	1.12124					0.43527	1.3866
			0.43686	1.0917					0.43686	1.35411
			0.43845	1.06264					0.43845	1.32203
			0.44005	1.03407					0.44005	1.29038
			0.44164	1.00599					0.44164	1.25915
			0.44323	0.978407					0.44323	1.22835
			0.44482	0.951314					0.44482	1.19799
			0.445	0.948278					0.445	1.19458
			0.44641	0.924717					0.44641	1.16808
			0.448	0.898615					0.448	1.13861
			0.44959	0.873009					0.44959	1.1096
			0.45119	0.847898					0.45119	1.08104
			0.45278	0.823283					0.45278	1.05294
			0.45437	0.799161					0.45437	1.0253
			0.455	0.78974					0.455	1.01448
			0.45596	0.775533					0.45596	0.998123
			0.45755	0.752395					0.45755	0.971412
			0.45914	0.729746					0.45914	0.945167
			0.46074	0.707584					0.46074	0.919391
			0.46233	0.685905					0.46233	0.894082
			0.46392	0.664707					0.46392	0.869242
			0.465	0.650581					0.465	0.852636
			0.46551	0.643987					0.46551	0.84487
			0.4671	0.62374					0.4671	0.820966
			0.46869	0.603963					0.46869	0.797528
			0.47029	0.584652					0.47029	0.774556
			0.47188	0.565802					0.47188	0.752049
			0.47347	0.547409					0.47347	0.730003
			0.475	0.530136					0.475	0.709225
			0.47506	0.529467					0.47506	0.708418
			0.47665	0.511973					0.47665	0.687291
			0.47824	0.494919					0.47824	0.666619
			0.47983	0.478302					0.47983	0.646398
			0.48143	0.462115					0.48143	0.626627
			0.48302	0.446353					0.48302	0.6073
			0.48461	0.431009					0.48461	0.588415
			0.485	0.427309					0.485	0.58385
			0.4862	0.416078					0.4862	0.569968
			0.48779	0.401554					0.48779	0.551954
			0.48938	0.387429					0.48938	0.534369
			0.49098	0.373699					0.49098	0.517209
			0.49257	0.360355					0.49257	0.500468
			0.49416	0.347392					0.49416	0.484141
			0.495	0.340695					0.495	0.475682
			0.49575	0.334803					0.49575	0.468225
			0.49734	0.322581					0.49734	0.452713
			0.49893	0.310719					0.49893	0.437599
			0.50053	0.299211					0.50053	0.42288
			0.50212	0.28805					0.50212	0.408548
			0.50371	0.277229					0.50371	0.394598
			0.505	0.268694					0.505	0.383557
			0.5053	0.26674					0.5053	0.381024
			0.50689	0.256578					0.50689	0.367821
			0.50848	0.246734					0.50848	0.354982
			0.51008	0.237203					0.51008	0.342501
			0.51167	0.227977					0.51167	0.330372
			0.51326	0.21905					0.51326	0.318589
			0.51485	0.210413					0.51485	0.307146
			0.515	0.209614					0.515	0.306084
			0.51644	0.202062					0.51644	0.296036
			0.51803	0.193989					0.51803	0.285253
			0.51962	0.186186					0.51962	0.27479
			0.52122	0.178649					0.52122	0.264642
			0.52281	0.171369					0.52281	0.254801
			0.5244	0.16434					0.5244	0.245263
			0.525	0.161752					0.525	0.24174
			0.52599	0.157556					0.52599	0.236019
			0.52758	0.151011					0.52758	0.227064
			0.52917	0.144697					0.52917	0.218391
			0.53077	0.13861					0.53077	0.209994
			0.53236	0.132741					0.53236	0.201868
			0.53395	0.127087					0.53395	0.194004
			0.535	0.123466					0.535	0.188953
			0.53554	0.121639					0.53554	0.186399
			0.53713	0.116393					0.53713	0.179044
			0.53872	0.111342					0.53872	0.171934
			0.54032	0.106481					0.54032	0.165064
			0.54191	0.101804					0.54191	0.158426
			0.5435	0.0973062					0.5435	0.152015
			0.545	0.0932214					0.545	0.14617
			0.54509	0.0929811					0.54509	0.145825
			0.54668	0.0888237					0.54668	0.139851
			0.54827	0.0848288					0.54827	0.134086
			0.54986	0.0809912					0.54986	0.128525
			0.55146	0.0773059					0.55146	0.123163
			0.55305	0.0737679					0.55305	0.117993
			0.55464	0.0703724					0.55464	0.11301
			0.555	0.0696229					0.555	0.111907
			0.55623	0.0671146					0.55623	0.10821
			0.55782	0.0639901					0.55782	0.103586
			0.55941	0.0609941					0.55941	0.0991334
			0.56101	0.0581224					0.56101	0.0948475
			0.5626	0.0553706					0.5626	0.0907232
			0.56419	0.0527345					0.56419	0.0867553
			0.565	0.0514348					0.565	0.0847926
			0.56578	0.0502101					0.56578	0.0829392
			0.56737	0.0477933					0.56737	0.0792702
			0.56896	0.0454803					0.56896	0.0757436
			0.57056	0.0432673					0.57056	0.0723548
			0.57215	0.0411506					0.57215	0.0690996
			0.57374	0.0391267					0.57374	0.0659734
			0.575	0.0375864					0.575	0.063585
			0.57533	0.0371921					0.57533	0.0629722
			0.57692	0.0353433					0.57692	0.0600916
			0.57851	0.0335772					0.57851	0.0573278
			0.58011	0.0318906					0.58011	0.0546768
			0.5817	0.0302803					0.5817	0.0521347
			0.58329	0.0287433					0.58329	0.0496977
			0.58488	0.0272769					0.58488	0.0473621
			0.585	0.027169					0.585	0.0471899
			0.58647	0.0258781					0.58647	0.0451245
			0.58806	0.0245443					0.58806	0.0429813
			0.58965	0.0232728					0.58965	0.0409292
			0.59125	0.0220611					0.59125	0.0389647
			0.59284	0.0209067					0.59284	0.0370849
			0.59443	0.0198073					0.59443	0.0352864
			0.595	0.0194261					0.595	0.034661
			0.59602	0.0187605					0.59602	0.0335664
			0.59761	0.0177641					0.59761	0.0319218
			0.5992	0.016816					0.5992	0.0303498
			0.6008	0.0159141					0.6008	0.0288477
			0.60239	0.0150564					0.60239	0.0274127
			0.60398	0.014241					0.60398	0.0260423
			0.605	0.0137393					0.605	0.0251959
			0.60557	0.0134661					0.60557	0.0247338
			0.60716	0.0127298					0.60716	0.023485
			0.60875	0.0120304					0.60875	0.0222933
			0.61035	0.0113663					0.61035	0.0211566
			0.61194	0.010736					0.61194	0.0200725
			0.61353	0.0101377					0.61353	0.019039
			0.615	0.00961202					0.615	0.0181266
			0.61512	0.00957023					0.61512	0.0180539
			0.61671	0.00903198					0.61671	0.0171154
			0.6183	0.00852166					0.6183	0.0162213
			0.61989	0.00803795					0.61989	0.01537
			0.62149	0.00757961					0.62149	0.0145594
			0.62308	0.00714542					0.62308	0.0137881
			0.62467	0.00673426					0.62467	0.0130541
			0.625	0.0066517					0.625	0.0129063
			0.62626	0.006345					0.62626	0.012356
			0.62785	0.00597659					0.62785	0.0116921
			0.62944	0.00562801					0.62944	0.011061
			0.63104	0.00529831					0.63104	0.0104612
			0.63263	0.00498654					0.63263	0.00989137
			0.63422	0.00469183					0.63422	0.00935009
			0.635	0.00455323					0.635	0.00909462
			0.63581	0.00441331					0.63581	0.00883612
			0.6374	0.00415019					0.6374	0.00834821
			0.63899	0.00390167					0.63899	0.00788516
			0.64059	0.00366703					0.64059	0.00744585
			0.64218	0.00344554					0.64218	0.00702917
			0.64377	0.00323654					0.64377	0.00663406
			0.645	0.00308301					0.645	0.00634256
			0.64536	0.00303937					0.64536	0.00625951
			0.64695	0.00285343					0.64695	0.00590457
			0.64854	0.00267813					0.64854	0.00556828
			0.65014	0.0025129					0.65014	0.00524977
			0.65173	0.00235722					0.65173	0.00494818
			0.65332	0.00221057					0.65332	0.00466269
			0.65491	0.00207247					0.65491	0.00439252
			0.655	0.0020649					0.655	0.00437767
			0.6565	0.00194246					0.6565	0.00413691
			0.65809	0.00182011					0.65809	0.00389516
			0.65968	0.00170499					0.65968	0.00366657
			0.66128	0.00159672					0.66128	0.00345049
			0.66287	0.0014949					0.66287	0.0032463
			0.66446	0.00139919					0.66446	0.00305338
			0.665	0.00136802					0.665	0.00299033
			0.66605	0.00130925					0.66605	0.00287117
			0.66764	0.00122476					0.66764	0.00269913
			0.66923	0.00114539					0.66923	0.00253673
			0.67083	0.00107088					0.67083	0.00238348
			0.67242	0.00100094					0.67242	0.0022389
			0.67401	0.000935306					0.67401	0.00210253
			0.675	0.000896508					0.675	0.00202158
			0.6756	0.000873737					0.6756	0.00197395
			0.67719	0.000815993					0.67719	0.00185275
			0.67878	0.000761856					0.67878	0.00173853
			0.68038	0.000711116					0.68038	0.00163093
			0.68197	0.00066357					0.68197	0.00152958
			0.68356	0.000619033					0.68356	0.00143416
			0.685	0.000581146					0.685	0.00135258
			0.68515	0.000577328					0.68515	0.00134433
			0.68674	0.000538281					0.68674	0.00125981
			0.68833	0.000501738					0.68833	0.00118028
			0.68992	0.000467547					0.68992	0.00110548
			0.69152	0.000435564					0.69152	0.00103516
			0.69311	0.000405657					0.69311	0.000969054
			0.6947	0.000377702					0.6947	0.000906925
			0.695	0.000372637					0.695	0.000895636
			0.69629	0.000351573					0.69629	0.000848565
			0.69788	0.000327163					0.69788	0.000793744
			0.69947	0.000304365					0.69947	0.000742277
			0.70107	0.000283077					0.70107	0.00069396
			0.70266	0.000263203					0.70266	0.000648621
			0.70425	0.00024466					0.70425	0.000606084
			0.705	0.000236349					0.705	0.000586947
			0.70584	0.000227359					0.70584	0.000566189
			0.70743	0.000211224					0.70743	0.000528778
			0.70902	0.000196179					0.70902	0.000493707
			0.71062	0.000182153					0.71062	0.00046085
			0.71221	0.000169086					0.71221	0.000430062
			0.7138	0.000156914					0.7138	0.000401224
			0.715	0.000148282					0.715	0.000380677
			0.71539	0.000145576					0.71539	0.000374219
			0.71698	0.00013502					0.71698	0.000348947
			0.71857	0.000125196					0.71857	0.000325289
			0.72017	0.000116053					0.72017	0.000303161
			0.72176	0.000107551					0.72176	0.000282462
			0.72335	9.96423e-05					0.72335	0.000263107
			0.72494	9.22893e-05					0.72494	0.000245011
			0.725	9.20219e-05					0.725	0.000244352
			0.72653	8.54553e-05					0.72653	0.000228108
			0.72812	7.91085e-05					0.72812	0.000212306
			0.72971	7.32092e-05					0.72971	0.000197551
			0.73131	6.77336e-05					0.73131	0.000183772
			0.7329	6.26498e-05					0.7329	0.000170915
			0.73449	5.79287e-05					0.73449	0.000158908
			0.735	5.6491e-05					0.735	0.000155231
			0.73608	5.35519e-05					0.73608	0.000147712
			0.73767	4.94902e-05					0.73767	0.000137267
			0.73926	4.5725e-05					0.73926	0.000127521
			0.74086	4.22352e-05					0.74086	0.00011844
			0.74245	3.89996e-05					0.74245	0.000109978
			0.74404	3.60022e-05					0.74404	0.000102097
			0.745	3.43023e-05					0.745	9.7596e-05
			0.74563	3.32273e-05					0.74563	9.47492e-05
			0.74722	3.06563e-05					0.74722	8.79089e-05
			0.74881	2.82786e-05					0.74881	8.15431e-05
			0.75041	2.60756e-05					0.75041	7.56188e-05
			0.752	2.40394e-05					0.752	7.01031e-05
			0.75359	2.21542e-05					0.75359	6.49761e-05
			0.755	2.06026e-05					0.755	6.07257e-05
			0.75518	2.04119e-05					0.75518	6.02051e-05
			0.75677	1.88021e-05					0.75677	5.57701e-05
			0.75836	1.7314e-05					0.75836	5.16514e-05
			0.75995	1.59398e-05					0.75995	4.78227e-05
			0.76155	1.46689e-05					0.76155	4.42642e-05
			0.76314	1.34985e-05					0.76314	4.09626e-05
			0.76473	1.24156e-05					0.76473	3.78984e-05
			0.765	1.22408e-05					0.765	3.73975e-05
			0.76632	1.14173e-05					0.76632	3.50515e-05
			0.76791	1.04959e-05					0.76791	3.2409e-05
			0.7695	9.64861e-06					0.7695	2.99576e-05
			0.7711	8.86486e-06					0.7711	2.76906e-05
			0.77269	8.14201e-06					0.77269	2.55819e-05
			0.77428	7.47741e-06					0.77428	2.36313e-05
			0.775	7.19409e-06					0.775	2.27944e-05
			0.77587	6.86576e-06					0.77587	2.18191e-05
			0.77746	6.30178e-06					0.77746	2.01452e-05
			0.77905	5.78016e-06					0.77905	1.859e-05
			0.78065	5.30356e-06					0.78065	1.71534e-05
			0.78224	4.86402e-06					0.78224	1.58223e-05
			0.78383	4.45891e-06					0.78383	1.45966e-05
			0.785	4.18089e-06					0.785	1.37465e-05
			0.78542	4.08557e-06					0.78542	1.34565e-05
			0.78701	3.744e-06					0.78701	1.24021e-05
			0.7886	3.42891e-06					0.7886	1.14268e-05
			0.7902	3.1403e-06					0.7902	1.05306e-05
			0.79179	2.87552e-06					0.79179	9.70029e-06
			0.79338	2.63192e-06					0.79338	8.92928e-06
			0.79497	2.4095e-06					0.79497	8.21757e-06
			0.795	2.40421e-06					0.795	8.20439e-06
			0.79656	2.20298e-06					0.79656	7.56517e-06
			0.79815	2.01498e-06					0.79815	6.95891e-06
			0.79974	1.84287e-06					0.79974	6.39877e-06
			0.80134	1.68401e-06					0.80134	5.88476e-06
			0.80293	1.53838e-06					0.80293	5.41029e-06
			0.80452	1.40599e-06					0.80452	4.97535e-06
			0.805	1.36892e-06					0.805	4.85015e-06
			0.80611	1.28419e-06					0.80611	4.57337e-06
			0.8077	1.17298e-06					0.8077	4.19775e-06
			0.80929	1.06971e-06					0.80929	3.85508e-06
			0.81089	9.77041e-07					0.81089	3.53876e-06
			0.81248	8.89663e-07					0.81248	3.24881e-06
			0.81407	8.12877e-07					0.81407	2.97862e-06
			0.815	7.70512e-07					0.815	2.83365e-06
			0.81566	7.41386e-07					0.81566	2.7348e-06
			0.81725	6.75191e-07					0.81725	2.51074e-06
			0.81884	6.14291e-07					0.81884	2.29987e-06
			0.82044	5.61335e-07					0.82044	2.10876e-06
			0.82203	5.11027e-07					0.82203	1.93083e-06
			0.82362	4.66014e-07					0.82362	1.77268e-06
			0.825	4.28945e-07					0.825	1.64088e-06
			0.82521	4.23649e-07					0.82521	1.62111e-06
			0.8268	3.83932e-07					0.8268	1.48272e-06
			0.82839	3.49511e-07					0.82839	1.35751e-06
			0.82998	3.17737e-07					0.82998	1.24549e-06
			0.83158	2.88611e-07					0.83158	1.14005e-06
			0.83317	2.63234e-07					0.83317	1.0412e-06
			0.83476	2.39212e-07					0.83476	9.55532e-07
			0.835	2.35776e-07					0.835	9.42352e-07
			0.83635	2.17322e-07					0.83635	8.69863e-07
			0.83794	1.97381e-07					0.83794	7.97375e-07
			0.83953	1.79221e-07					0.83953	7.24886e-07
			0.84113	1.62686e-07					0.84113	6.65577e-07
			0.84272	1.47636e-07					0.84272	6.06801e-07
			0.84431	1.33941e-07					0.84431	5.54053e-07
			0.845	1.2839e-07					0.845	5.3257e-07
			0.8459	1.21484e-07					0.8459	5.05758e-07
			0.84749	1.10154e-07					0.84749	4.6155e-07
			0.84908	9.98533e-08					0.84908	4.21097e-07
			0.85068	9.04912e-08					0.85068	3.84087e-07
			0.85227	8.19841e-08					0.85227	3.50239e-07
			0.85386	7.42562e-08					0.85386	3.1929e-07
			0.855	6.91562e-08					0.855	2.9875e-07
			0.85545	6.72382e-08					0.85545	2.91e-07
			0.85704	6.08667e-08					0.85704	2.65146e-07
			0.85863	5.50837e-08					0.85863	2.41525e-07
			0.86023	4.98365e-08					0.86023	2.19951e-07
			0.86182	4.50765e-08					0.86182	2.00252e-07
			0.86341	4.07601e-08					0.86341	1.82269e-07
			0.865	3.68469e-08					0.865	1.65858e-07
			0.86659	3.32999e-08					0.86659	1.50884e-07
			0.86818	3.00862e-08					0.86818	1.37227e-07
			0.86977	2.71752e-08					0.86977	1.24773e-07
			0.87137	2.45391e-08					0.87137	1.13419e-07
			0.87296	2.21526e-08					0.87296	1.03071e-07
			0.87455	1.99926e-08					0.87455	9.36427e-08
			0.875	1.94195e-08					0.875	9.113e-08
			0.87614	1.80383e-08					0.87614	8.50548e-08
			0.87773	1.62705e-08					0.87773	7.7234e-08
			0.87932	1.46719e-08					0.87932	7.01136e-08
			0.88092	1.32267e-08					0.88092	6.36335e-08
			0.88251	1.19206e-08					0.88251	5.77368e-08
			0.8841	1.07405e-08					0.8841	5.23729e-08
			0.885	1.01238e-08					0.885	4.95549e-08
			0.88569	9.67453e-09					0.88569	4.74948e-08
			0.88728	8.71197e-09					0.88728	4.30597e-08
			0.88887	7.84302e-09					0.88887	3.90286e-08
			0.89047	7.05879e-09					0.89047	3.53655e-08
			0.89206	6.35122e-09					0.89206	3.20379e-08
			0.89365	5.71299e-09					0.89365	2.90157e-08
			0.895	5.22058e-09					0.895	2.66691e-08
			0.89524	5.13749e-09					0.89524	2.62717e-08
			0.89683	4.61868e-09					0.89683	2.37809e-08
			0.89842	4.15113e-09					0.89842	2.15207e-08
			0.90002	3.72986e-09					0.90002	1.94702e-08
			0.90161	3.35043e-09					0.90161	1.76104e-08
			0.9032	3.00878e-09					0.9032	1.5924e-08
			0.90479	2.70121e-09					0.90479	1.43954e-08
			0.905	2.66295e-09					0.905	1.42045e-08
			0.90638	2.42441e-09					0.90638	1.30101e-08
			0.90797	2.17537e-09					0.90797	1.1755e-08
			0.90956	1.95138e-09					0.90956	1.06183e-08
			0.91116	1.74998e-09					0.91116	9.58886e-09
			0.91275	1.56892e-09					0.91275	8.65705e-09
			0.91434	1.40621e-09					0.91434	7.81368e-09
			0.915	1.34362e-09					0.915	7.48761e-09
			0.91593	1.26002e-09					0.91593	7.05064e-09
			0.91752	1.12873e-09					0.91752	6.36043e-09
			0.91911	1.01083e-09					0.91911	5.73628e-09
			0.92071	9.04997e-10					0.92071	5.17203e-09
			0.9223	8.10022e-10					0.9223	4.66205e-09
			0.92389	7.24813e-10					0.92389	4.20126e-09
			0.925	6.70592e-10					0.925	3.90624e-09
			0.92548	6.4839e-10					0.92548	3.78502e-09
			0.92707	5.79864e-10					0.92707	3.40912e-09
			0.92866	5.18438e-10					0.92866	3.06975e-09
			0.93026	4.63393e-10					0.93026	2.76343e-09
			0.93185	4.14075e-10					0.93185	2.48702e-09
			0.93344	3.69904e-10					0.93344	2.23768e-09
			0.935	3.31061e-10					0.935	2.01684e-09
			0.93503	3.30354e-10					0.93503	2.01281e-09
			0.93662	2.94952e-10					0.93662	1.81005e-09
			0.93821	2.63271e-10					0.93821	1.6273e-09
			0.9398	2.34928e-10					0.9398	1.46262e-09
			0.9414	2.09578e-10					0.9414	1.31425e-09
			0.94299	1.86912e-10					0.94299	1.18062e-09
			0.94458	1.66652e-10					0.94458	1.0603e-09
			0.945	1.61669e-10					0.945	1.03058e-09
			0.94617	1.48546e-10					0.94617	9.51999e-10
			0.94776	1.32371e-10					0.94776	8.54529e-10
			0.94935	1.17925e-10					0.94935	7.66844e-10
			0.95095	1.05027e-10					0.95095	6.8797e-10
			0.95254	9.35129e-11					0.95254	6.17047e-10
			0.95413	8.32386e-11					0.95413	5.53291e-10
			0.955	7.80936e-11					0.955	5.21181e-10
			0.95572	7.40727e-11					0.95572	4.95992e-10
			0.95731	6.58978e-11					0.95731	4.44511e-10
			0.9589	5.86089e-11					0.9589	3.98268e-10
			0.9605	5.2112e-11					0.9605	3.56742e-10
			0.96209	4.63223e-11					0.96209	3.19462e-10
			0.96368	4.11647e-11					0.96368	2.86003e-10
			0.965	3.7314e-11					0.965	2.60852e-10
			0.96527	3.6571e-11					0.96527	2.55981e-10
			0.96686	3.24812e-11					0.96686	2.2905e-10
			0.96845	2.88407e-11					0.96845	2.04899e-10
			0.97005	2.56012e-11					0.97005	1.83246e-10
			0.97164	2.27193e-11					0.97164	1.63838e-10
			0.97323	2.01562e-11					0.97323	1.46447e-10
			0.97482	1.78774e-11					0.97482	1.30868e-10
			0.975	1.76359e-11					0.975	1.2921e-10
			0.97641	1.58518e-11					0.97641	1.16916e-10
			0.978	1.40519e-11					0.978	1.04423e-10
			0.97959	1.24529e-11					0.97959	9.32414e-11
			0.98119	1.10328e-11					0.98119	8.32347e-11
			0.98278	9.77194e-12					0.98278	7.42824e-11
			0.98437	8.6528e-12					0.98437	6.62757e-11
			0.985	8.24503e-12					0.985	6.33428e-11
			0.98596	7.65971e-12					0.98596	5.91166e-11
			0.98755	6.77873e-12					0.98755	5.27168e-11
			0.98914	5.99742e-12					0.98914	4.69976e-11
			0.99074	5.3047e-12					0.99074	4.18878e-11
			0.99233	4.6907e-12					0.99233	3.73238e-11
			0.99392	4.1466e-12					0.99392	3.32483e-11
			0.995	3.8129e-12					0.995	3.07323e-11
			0.99551	3.66462e-12					0.99551	2.96101e-11
			0.9971	3.23777e-12					0.9971	2.6363e-11
			0.99869	2.85984e-12					0.99869	2.34659e-11
			1.00029	2.52535e-12					1.00029	2.08817e-11
			1.00188	2.22935e-12					1.00188	1.85771e-11
			1.00347	1.96751e-12					1.00347	1.65226e-11
			1.005	1.74417e-12					1.005	1.47568e-11
			1.00506	1.73593e-12					1.00506	1.46915e-11
			1.00665	1.5312e-12					1.00665	1.30598e-11
			1.00824	1.35023e-12					1.00824	1.16063e-11
			1.00983	1.19033e-12					1.00983	1.03118e-11
			1.01143	1.04907e-12					1.01143	9.1594e-12
			1.01302	9.24323e-13					1.01302	8.13355e-12
			1.01461	8.14185e-13					1.01461	7.22079e-12
			1.015	7.89203e-13					1.015	7.01268e-12
			1.0162	7.16971e-13					1.0162	6.40871e-12
			1.01779	6.3119e-13					1.01779	5.68648e-12
			1.01938	5.55518e-13					1.01938	5.04432e-12
			1.02098	4.88785e-13					1.02098	4.47351e-12
			1.02257	4.29948e-13					1.02257	3.96624e-12
			1.02416	3.78091e-13					1.02416	3.51557e-12
			1.025	3.53231e-13					1.025	3.29819e-12
			1.02575	3.32395e-13					1.02575	3.1153e-12
			1.02734	2.92143e-13					1.02734	2.75987e-12
			1.02893	2.56694e-13					1.02893	2.44435e-12
			1.03053	2.25484e-13					1.03053	2.16433e-12
			1.03212	1.98014e-13					1.03212	1.91589e-12
			1.03371	1.73843e-13					1.03371	1.69552e-12
			1.035	1.56386e-13					1.035	1.5352e-12
			1.0353	1.5258e-13					1.0353	1.50011e-12
			1.03689	1.33881e-13					1.03689	1.32686e-12
			1.03848	1.17441e-13					1.03848	1.17332e-12
			1.04008	1.02991e-13					1.04008	1.03727e-12
			1.04167	9.02942e-14					1.04167	9.16763e-13
			1.04326	7.91411e-14					1.04326	8.10034e-13
			1.04485	6.93463e-14					1.04485	7.15548e-13
			1.045	6.84863e-14					1.045	7.07212e-13
			1.04644	6.07471e-14					1.04644	6.31916e-13
			1.04803	5.31992e-14					1.04803	5.57912e-13
			1.04962	4.65765e-14					1.04962	4.92445e-13
			1.05122	4.07672e-14					1.05122	4.34546e-13
			1.05281	3.56723e-14					1.05281	3.83354e-13
			1.0544	3.12057e-14					1.0544	3.38104e-13
			1.055	2.96674e-14					1.055	3.2243e-13
			1.05599	2.72909e-14					1.05599	2.98117e-13
			1.05758	2.38605e-14					1.05758	2.6279e-13
			1.05917	2.08556e-14					1.05917	2.31588e-13
			1.06077	1.82241e-14					1.06077	2.04038e-13
			1.06236	1.59202e-14					1.06236	1.79717e-13
			1.06395	1.39037e-14					1.06395	1.58254e-13
			1.065	1.27123e-14					1.065	1.45485e-13
			1.06554	1.21393e-14					1.06554	1.39318e-13
			1.06713	1.05959e-14					1.06713	1.22615e-13
			1.06872	9.24617e-15					1.06872	1.07887e-13
			1.07032	8.06615e-15					1.07032	9.49027e-14
			1.07191	7.03477e-15					1.07191	8.34588e-14
			1.0735	6.13357e-15					1.0735	7.33763e-14
			1.075	5.38813e-15					1.075	6.49676e-14
			1.07509	5.34635e-15					1.07509	6.44944e-14
			1.07668	4.6589e-15					1.07668	5.66729e-14
			1.07827	4.05869e-15					1.07827	4.97869e-14
			1.07986	3.53485e-15					1.07986	4.3726e-14
			1.08146	3.07778e-15					1.08146	3.83929e-14
			1.08305	2.67905e-15					1.08305	3.37015e-14
			1.08464	2.33135e-15					1.08464	2.95755e-14
			1.085	2.25902e-15					1.085	2.87127e-14
			1.08623	2.02821e-15					1.08623	2.59478e-14
			1.08782	1.764e-15					1.08782	2.27591e-14
			1.08941	1.53378e-15					1.08941	1.9957e-14
			1.09101	1.33324e-15					1.09101	1.74954e-14
			1.0926	1.1586e-15					1.0926	1.53333e-14
			1.09419	1.00656e-15					1.09419	1.34349e-14
			1.095	9.36852e-16					1.095	1.25588e-14
			1.09578	8.74232e-16					1.09578	1.17685e-14
			1.09737	7.59089e-16					1.09737	1.0306e-14
			1.09896	6.58931e-16					1.09896	9.02292e-15
			1.10056	5.71831e-16					1.10056	7.8975e-15
			1.10215	4.96104e-16					1.10215	6.91067e-15
			1.10374	4.3029e-16					1.10374	6.0455e-15
			1.105	3.84319e-16					1.105	5.43653e-15
			1.10533	3.73103e-16					1.10533	5.28729e-15
			1.10692	3.23427e-16					1.10692	4.62295e-15
			1.10851	2.80286e-16					1.10851	4.04103e-15
			1.11011	2.42834e-16					1.11011	3.53143e-15
			1.1117	2.10328e-16					1.1117	3.08528e-15
			1.11329	1.82123e-16					1.11329	2.69478e-15
			1.11488	1.57657e-16					1.11488	2.3531e-15
			1.115	1.55948e-16					1.115	2.32912e-15
			1.11647	1.3644e-16					1.11647	2.0542e-15
			1.11806	1.18046e-16					1.11806	1.79279e-15
			1.11965	1.02103e-16					1.11965	1.56424e-15
			1.12125	8.8289e-17					1.12125	1.36447e-15
			1.12284	7.6323e-17					1.12284	1.1899e-15
			1.12443	6.59606e-17					1.12443	1.03739e-15
			1.125	6.25947e-17					1.125	9.87552e-16
			1.12602	5.69893e-17					1.12602	9.0419e-16
			1.12761	4.92246e-17					1.12761	7.87885e-16
			1.1292	4.25063e-17					1.1292	6.86362e-16
			1.1308	3.66946e-17					1.1308	5.97762e-16
			1.13239	3.16688e-17					1.13239	5.20463e-16
			1.13398	2.73238e-17					1.13398	4.53041e-16
			1.135	2.48522e-17					1.135	4.14405e-16
			1.13557	2.35685e-17					1.13557	3.94249e-16
			1.13716	2.03236e-17					1.13716	3.42997e-16
			1.13875	1.75207e-17					1.13875	2.98329e-16
			1.14035	1.51002e-17					1.14035	2.5941e-16
			1.14194	1.30105e-17					1.14194	2.25509e-16
			1.14353	1.12068e-17					1.14353	1.95987e-16
			1.145	9.76021e-18					1.145	1.72103e-16
			1.14512	9.6506e-18					1.14512	1.70285e-16
			1.14671	8.30818e-18					1.14671	1.47915e-16
			1.1483	7.15051e-18					1.1483	1.2845e-16
			1.14989	6.15244e-18					1.14989	1.11516e-16
			1.15149	5.29225e-18					1.15149	9.67901e-17
			1.15308	4.55105e-18					1.15308	8.39866e-17
			1.15467	3.91259e-18					1.15467	7.28576e-17
			1.155	3.79161e-18					1.155	7.0737e-17
			1.15626	3.36274e-18					1.15626	6.31869e-17
			1.15785	2.88939e-18					1.15785	5.47852e-17
			1.15944	2.48199e-18					1.15944	4.74883e-17
			1.165	1.45699e-18					1.165	2.87745e-17
			1.175	5.53805e-19					1.175	1.15841e-17
			1.185	2.08223e-19					1.185	4.61548e-18
			1.195	7.74402e-20					1.195	1.81998e-18
			1.205	2.84888e-20					1.205	7.10263e-19
			1.215	1.0367e-20					1.215	2.74324e-19
			1.225	3.73161e-21					1.225	1.04859e-19
			1.235	1.32865e-21					1.235	3.96689e-20
			1.245	4.67944e-22					1.245	1.48522e-20
			1.255	1.63022e-22					1.255	5.50335e-21
			1.265	5.6178e-23					1.265	2.01819e-21
			1.275	1.91494e-23					1.275	7.32478e-22
			1.285	6.45676e-24					1.285	2.63103e-22
			1.295	2.15348e-24					1.295	9.35307e-23
			1.305	7.10454e-25					1.305	3.29063e-23
			1.315	2.31847e-25					1.315	1.14578e-23
			1.325	7.48403e-26					1.325	3.94842e-24
			1.335	2.38966e-26					1.335	1.34661e-24
			1.345	7.54757e-27					1.345	4.54525e-25
			1.355	2.35802e-27					1.355	1.51835e-25
			1.365	7.28711e-28					1.365	5.01977e-26
			1.375	2.22758e-28					1.375	1.64245e-26
			1.385	6.73565e-29					1.385	5.31863e-27
			1.395	2.01463e-29					1.395	1.70453e-27

## Sheet: Fig. 2d
GTPγS								GDP/AlF4-
			Fitted Curves Plot								Fitted Curves Plot
Bin Center	Probability of count(%)	SD	Independent Variable	Fit Peak 1	Fit Peak 2	Cumulative Fit Peak		Bin Center	Probability of count(%)	SD	Independent Variable	Fit Peak
-0.195	0.00868852	0.0017377	-0.195	0.000664661	6.84753e-08	0.000664727		-0.195	0	0	-0.195	1.01482e-11
-0.185	0.00729836	0.00159263	-0.19341	0.000698658	7.29043e-08	0.000698731		-0.185	0.0023382	0.0011691	-0.19341	1.1176e-11
-0.175	0.0111213	0.00196599	-0.19182	0.00073427	7.76111e-08	0.000734347		-0.175	0.0011691	0.000826675	-0.19182	1.23058e-11
-0.165	0.0139016	0.00219804	-0.19023	0.000771558	8.26122e-08	0.000771638		-0.165	0.00292275	0.00130709	-0.19023	1.35473e-11
-0.155	0.0145967	0.00225232	-0.18863	0.000810597	8.79254e-08	0.000810684		-0.155	0.0011691	0.000826675	-0.18863	1.49114e-11
-0.145	0.0149443	0.00227898	-0.18704	0.000851461	9.35695e-08	0.000851555		-0.145	0.0023382	0.0011691	-0.18704	1.64101e-11
-0.135	0.0142492	0.00222535	-0.18545	0.000894229	9.95649e-08	0.00089433		-0.135	0.0023382	0.0011691	-0.18545	1.80561e-11
-0.125	0.0184197	0.00253014	-0.185	0.000906689	1.01328e-07	0.00090679		-0.125	0.00292275	0.00130709	-0.185	1.85507e-11
-0.115	0.0194623	0.00260076	-0.18386	0.000938979	1.05932e-07	0.000939087		-0.115	0.0011691	0.000826675	-0.18386	1.98639e-11
-0.105	0.030236	0.00324165	-0.18227	0.000985796	1.12693e-07	0.000985911		-0.105	0.00175365	0.00101247	-0.18227	2.18487e-11
-0.095	0.0260656	0.00300979	-0.18068	0.00103476	1.19873e-07	0.00103489		-0.095	0.0023382	0.0011691	-0.18068	2.40277e-11
-0.085	0.0298885	0.00322296	-0.17908	0.00108597	1.27495e-07	0.0010861		-0.085	0.00526094	0.00175365	-0.17908	2.64192e-11
-0.075	0.0323213	0.00335156	-0.17749	0.00113952	1.35586e-07	0.00113966		-0.075	0.00584549	0.00184851	-0.17749	2.90437e-11
-0.065	0.0399672	0.00372696	-0.1759	0.0011955	1.44174e-07	0.00119564		-0.065	0.00818369	0.00218718	-0.1759	3.19234e-11
-0.055	0.0455278	0.00397779	-0.175	0.00122829	1.49267e-07	0.00122844		-0.055	0.00818369	0.00218718	-0.175	3.36755e-11
-0.045	0.0500459	0.00417049	-0.17431	0.001254	1.53289e-07	0.00125415		-0.045	0.00701459	0.00202494	-0.17431	3.50823e-11
-0.035	0.0632524	0.00468858	-0.17272	0.00131513	1.62961e-07	0.0013153		-0.035	0.00993734	0.00241016	-0.17272	3.85471e-11
-0.025	0.0698557	0.00492724	-0.17113	0.001379	1.73223e-07	0.00137918		-0.025	0.00876824	0.00226395	-0.17113	4.23466e-11
-0.015	0.0886229	0.00554978	-0.16953	0.00144572	1.84111e-07	0.00144591		-0.015	0.0157828	0.00303741	-0.16953	4.65124e-11
-0.005	0.0952262	0.00575283	-0.16794	0.00151541	1.95661e-07	0.0015156		-0.005	0.0128601	0.00274178	-0.16794	5.1079e-11
0.005	0.0993967	0.00587745	-0.16635	0.00158817	2.07912e-07	0.00158838		0.005	0.0157828	0.00303741	-0.16635	5.60841e-11
0.015	0.113993	0.00629423	-0.165	0.00165245	2.18894e-07	0.00165267		0.015	0.0146137	0.00292275	-0.165	6.07084e-11
0.025	0.142144	0.00702858	-0.16476	0.00166413	2.20904e-07	0.00166435		0.025	0.0192901	0.00335798	-0.16476	6.15688e-11
0.035	0.151528	0.00725686	-0.16317	0.00174342	2.34681e-07	0.00174365		0.035	0.0175365	0.00320171	-0.16317	6.7578e-11
0.045	0.174465	0.00778678	-0.16158	0.00182616	2.49289e-07	0.00182641		0.045	0.0251356	0.00383315	-0.16158	7.41606e-11
0.055	0.200531	0.00834822	-0.15998	0.0019125	2.64776e-07	0.00191276		0.055	0.0192901	0.00335798	-0.15998	8.13704e-11
0.065	0.227639	0.0088946	-0.15839	0.00200256	2.81193e-07	0.00200284		0.065	0.0268893	0.00396461	-0.15839	8.92648e-11
0.075	0.259613	0.00949874	-0.1568	0.0020965	2.98594e-07	0.0020968		0.075	0.029812	0.00417452	-0.1568	9.79085e-11
0.085	0.286374	0.0099763	-0.15521	0.00219446	3.17035e-07	0.00219477		0.085	0.035073	0.0045279	-0.15521	1.07369e-10
0.095	0.313482	0.0104378	-0.155	0.0022077	3.19552e-07	0.00220802		0.095	0.0303966	0.00421524	-0.155	1.08684e-10
0.105	0.354144	0.0110941	-0.15362	0.00229658	3.36577e-07	0.00229692		0.105	0.035073	0.0045279	-0.15362	1.17725e-10
0.115	0.4028	0.0118317	-0.15203	0.00240305	3.57967e-07	0.0024034		0.115	0.0403339	0.00485563	-0.15203	1.29056e-10
0.125	0.436511	0.0123169	-0.15044	0.002514	3.78819e-07	0.00251438		0.125	0.0391648	0.00478474	-0.15044	1.41452e-10
0.135	0.452498	0.0125404	-0.14884	0.00262962	4.03147e-07	0.00263002		0.135	0.0385802	0.0047489	-0.14884	1.55013e-10
0.145	0.509842	0.0133113	-0.14725	0.00275006	4.27475e-07	0.00275049		0.145	0.0356575	0.00456548	-0.14725	1.69843e-10
0.155	0.544249	0.0137531	-0.14566	0.00287552	4.51803e-07	0.00287597		0.155	0.0327348	0.00437436	-0.14566	1.86059e-10
0.165	0.5724	0.0141043	-0.145	0.00292911	4.65705e-07	0.00292957		0.165	0.0403339	0.00485563	-0.145	1.93226e-10
0.175	0.611672	0.0145802	-0.14407	0.00300617	4.79606e-07	0.00300665		0.175	0.0461794	0.00519558	-0.14407	2.03787e-10
0.185	0.642255	0.0149402	-0.14248	0.00314221	5.10885e-07	0.00314272		0.185	0.0391648	0.00478474	-0.14248	2.23166e-10
0.195	0.68257	0.015402	-0.14089	0.00328382	5.42164e-07	0.00328436		0.195	0.0391648	0.00478474	-0.14089	2.44344e-10
0.205	0.759724	0.0162492	-0.13929	0.00343121	5.73442e-07	0.00343179		0.205	0.053194	0.00557624	-0.13929	2.67486e-10
0.215	0.766675	0.0163233	-0.1377	0.00358459	6.08196e-07	0.0035852		0.215	0.0578704	0.00581619	-0.1377	2.92767e-10
0.225	0.774321	0.0164045	-0.13611	0.00374417	6.46426e-07	0.00374481		0.225	0.0502712	0.00542089	-0.13611	3.20381e-10
0.235	0.819154	0.0168727	-0.135	0.00385936	6.70754e-07	0.00386003		0.235	0.053194	0.00557624	-0.135	3.41153e-10
0.245	0.851823	0.0172059	-0.13452	0.00391016	6.84655e-07	0.00391084		0.245	0.0572858	0.00578674	-0.13452	3.50538e-10
0.255	0.841744	0.0171038	-0.13293	0.00408279	7.2636e-07	0.00408352		0.255	0.0508558	0.00545231	-0.13293	3.83466e-10
0.265	0.859121	0.0172795	-0.13134	0.0042623	7.68065e-07	0.00426306		0.265	0.0578704	0.00581619	-0.13134	4.19413e-10
0.275	0.857383	0.017262	-0.12974	0.00444891	8.13245e-07	0.00444972		0.275	0.0607931	0.00596126	-0.12974	4.5865e-10
0.285	0.856688	0.017255	-0.12815	0.00464287	8.61901e-07	0.00464374		0.285	0.0718996	0.00648297	-0.12815	5.0147e-10
0.295	0.859468	0.017283	-0.12656	0.00484444	9.14032e-07	0.00484536		0.295	0.0730686	0.00653546	-0.12656	5.4819e-10
0.305	0.848	0.0171673	-0.125	0.00504985	9.66163e-07	0.00505082		0.305	0.0794987	0.00681695	-0.125	5.98152e-10
0.315	0.836878	0.0170543	-0.12497	0.00505388	9.69639e-07	0.00505485		0.315	0.0859287	0.00708728	-0.12497	5.99157e-10
0.325	0.825409	0.016937	-0.12338	0.00527144	1.02525e-06	0.00527247		0.325	0.109895	0.00801494	-0.12338	6.54748e-10
0.335	0.77015	0.0163603	-0.12179	0.0054974	1.0878e-06	0.00549848		0.335	0.104634	0.00782074	-0.12179	7.15371e-10
0.345	0.772236	0.0163824	-0.1202	0.00573203	1.15036e-06	0.00573318		0.345	0.108726	0.00797219	-0.1202	7.81466e-10
0.355	0.745475	0.0160961	-0.1186	0.00597563	1.21987e-06	0.00597685		0.355	0.126847	0.00861095	-0.1186	8.53524e-10
0.365	0.755901	0.0162082	-0.11701	0.00622849	1.28938e-06	0.00622978		0.365	0.143215	0.00914964	-0.11701	9.32058e-10
0.375	0.776406	0.0164266	-0.11542	0.0064909	1.36584e-06	0.00649226		0.375	0.173611	0.0100739	-0.11542	1.01764e-09
0.385	0.769108	0.0163492	-0.115	0.00656185	1.38669e-06	0.00656324		0.385	0.204592	0.0109359	-0.115	1.0415e-09
0.395	0.728793	0.0159149	-0.11383	0.00676318	1.44577e-06	0.00676462		0.395	0.237912	0.0117928	-0.11383	1.11088e-09
0.405	0.741652	0.0160547	-0.11224	0.00704564	1.53265e-06	0.00704717		0.405	0.249018	0.012065	-0.11224	1.21246e-09
0.415	0.753121	0.0161784	-0.11065	0.00733861	1.61954e-06	0.00734023		0.415	0.289936	0.0130185	-0.11065	1.32309e-09
0.425	0.779882	0.0164633	-0.10905	0.00764241	1.71338e-06	0.00764412		0.425	0.341377	0.0141263	-0.10905	1.44356e-09
0.435	0.789613	0.0165657	-0.10746	0.00795739	1.81416e-06	0.0079592		0.435	0.422045	0.0157069	-0.10746	1.57472e-09
0.445	0.818459	0.0168656	-0.10587	0.00828389	1.91843e-06	0.00828581		0.445	0.489852	0.0169217	-0.10587	1.7175e-09
0.455	0.857383	0.017262	-0.105	0.00846755	1.98098e-06	0.00846953		0.455	0.544215	0.0178359	-0.105	1.80089e-09
0.465	0.858078	0.017269	-0.10428	0.00862228	2.02964e-06	0.00862431		0.465	0.656449	0.0195889	-0.10428	1.87289e-09
0.475	0.908819	0.0177722	-0.10269	0.00897291	2.1478e-06	0.00897506		0.475	0.720749	0.0205259	-0.10269	2.04198e-09
0.485	0.969291	0.018354	-0.1011	0.00933615	2.27292e-06	0.00933842		0.485	0.850519	0.0222973	-0.1011	2.22595e-09
0.495	1.01864	0.0188154	-0.0995	0.0097124	2.40151e-06	0.0097148		0.495	1.00426	0.0242288	-0.0995	2.42606e-09
0.505	1.07147	0.0192971	-0.09791	0.010102	2.54052e-06	0.0101046		0.505	1.09954	0.0253522	-0.09791	2.6437e-09
0.515	1.15279	0.0200161	-0.09632	0.0105054	2.68649e-06	0.0105081		0.515	1.24626	0.0269907	-0.09632	2.88035e-09
0.525	1.2369	0.0207334	-0.095	0.0108511	2.81161e-06	0.0108539		0.525	1.35615	0.0281556	-0.095	3.09242e-09
0.535	1.29181	0.0211886	-0.09473	0.010923	2.83941e-06	0.0109259		0.535	1.57361	0.030329	-0.09473	3.13764e-09
0.545	1.38738	0.0219584	-0.09314	0.0113552	3.00275e-06	0.0113582		0.545	1.69461	0.0314735	-0.09314	3.4173e-09
0.555	1.43847	0.0223591	-0.09155	0.0118024	3.17305e-06	0.0118056		0.555	1.84601	0.0328494	-0.09155	3.72125e-09
0.565	1.53265	0.0230794	-0.08995	0.0122651	3.35377e-06	0.0122685		0.565	2.04884	0.0346071	-0.08995	4.0515e-09
0.575	1.59904	0.0235739	-0.08836	0.0127437	3.54144e-06	0.0127472		0.575	2.21252	0.0359628	-0.08836	4.4103e-09
0.585	1.67793	0.0241485	-0.08677	0.0132386	3.74301e-06	0.0132424		0.585	2.39081	0.0373837	-0.08677	4.80002e-09
0.595	1.73388	0.0245478	-0.08518	0.0137503	3.95501e-06	0.0137543		0.595	2.55273	0.0386289	-0.08518	5.22326e-09
0.605	1.74222	0.0246068	-0.085	0.0138094	3.97934e-06	0.0138133		0.605	2.66321	0.039456	-0.085	5.27341e-09
0.615	1.84857	0.0253467	-0.08359	0.0142793	4.17744e-06	0.0142835		0.615	2.83857	0.0407343	-0.08359	5.68282e-09
0.625	1.91252	0.0257813	-0.082	0.0148261	4.41029e-06	0.0148305		0.625	3.04375	0.0421808	-0.082	6.18172e-09
0.635	1.98376	0.0262572	-0.08041	0.015391	4.65705e-06	0.0153957		0.635	3.02621	0.0420591	-0.08041	6.72325e-09
0.645	2.05709	0.0267381	-0.07881	0.0159747	4.9177e-06	0.0159796		0.645	3.11331	0.0426601	-0.07881	7.3109e-09
0.655	1.98932	0.0262939	-0.07722	0.0165776	5.19226e-06	0.0165828		0.655	3.24542	0.0435558	-0.07722	7.94858e-09
0.665	2.05779	0.0267426	-0.07563	0.0172002	5.48419e-06	0.0172057		0.665	3.27464	0.0437515	-0.07563	8.64028e-09
0.675	2.04389	0.0266521	-0.075	0.0174525	5.60236e-06	0.0174581		0.675	3.2688	0.0437124	-0.075	8.93033e-09
0.685	2.03311	0.0265818	-0.07404	0.0178431	5.78655e-06	0.0178489		0.685	3.16767	0.0430309	-0.07404	9.39061e-09
0.695	1.95526	0.0260679	-0.07245	0.0185067	6.10977e-06	0.0185128		0.695	3.17702	0.0430944	-0.07245	1.02042e-08
0.705	1.98932	0.0262939	-0.07086	0.0191917	6.44688e-06	0.0191981		0.705	3.246	0.0435597	-0.07086	1.10864e-08
0.715	1.91808	0.0258188	-0.06926	0.0198985	6.80137e-06	0.0199053		0.715	3.09928	0.0425639	-0.06926	1.20427e-08
0.725	1.91113	0.025772	-0.06767	0.0206276	7.17672e-06	0.0206348		0.725	2.96425	0.0416263	-0.06767	1.30792e-08
0.735	1.86629	0.0254679	-0.06608	0.0213798	7.57291e-06	0.0213874		0.735	2.88709	0.041081	-0.06608	1.42024e-08
0.745	1.80269	0.0250302	-0.065	0.0219041	7.85095e-06	0.0219119		0.745	2.76667	0.0402151	-0.065	1.50184e-08
0.755	1.73562	0.0245601	-0.06449	0.0221555	7.98649e-06	0.0221635		0.755	2.66087	0.0394387	-0.06449	1.54194e-08
0.765	1.63101	0.0238084	-0.0629	0.0229553	8.42439e-06	0.0229637		0.765	2.40542	0.0374978	-0.0629	1.67377e-08
0.775	1.57645	0.0234068	-0.06131	0.0237797	8.88662e-06	0.0237886		0.775	2.22187	0.0360388	-0.06131	1.81656e-08
0.785	1.50381	0.0228612	-0.05971	0.0246295	9.3697e-06	0.0246389		0.785	2.09093	0.0349607	-0.05971	1.97117e-08
0.795	1.40754	0.0221174	-0.05812	0.0255051	9.87711e-06	0.025515		0.795	1.95532	0.033808	-0.05812	2.13857e-08
0.805	1.36201	0.0217567	-0.05653	0.0264073	1.04158e-05	0.0264177		0.805	1.725	0.0317545	-0.05653	2.31978e-08
0.815	1.28173	0.0211058	-0.055	0.0273009	1.0958e-05	0.0273119		0.815	1.59991	0.0305815	-0.055	2.50821e-08
0.825	1.18894	0.0203274	-0.05494	0.0273365	1.09788e-05	0.0273474		0.825	1.48359	0.0294488	-0.05494	2.51589e-08
0.835	1.06626	0.0192501	-0.05335	0.0282934	1.15696e-05	0.028305		0.835	1.30354	0.0276041	-0.05335	2.72811e-08
0.845	1.003	0.0186704	-0.05176	0.0292787	1.21952e-05	0.0292909		0.845	1.27256	0.0272741	-0.05176	2.95771e-08
0.855	0.970681	0.0183671	-0.05017	0.030293	1.28521e-05	0.0303058		0.855	1.10188	0.0253791	-0.05017	3.20607e-08
0.865	0.857383	0.017262	-0.04857	0.0313368	1.35402e-05	0.0313504		0.865	0.96626	0.0237661	-0.04857	3.47467e-08
0.875	0.78996	0.0165694	-0.04698	0.032411	1.42631e-05	0.0324253		0.875	0.897283	0.0229021	-0.04698	3.7651e-08
0.885	0.733311	0.0159642	-0.04539	0.0335161	1.50277e-05	0.0335311		0.885	0.721334	0.0205342	-0.04539	4.0791e-08
0.895	0.669016	0.0152483	-0.045	0.0337919	1.52188e-05	0.0338072		0.895	0.665217	0.0197193	-0.045	4.15993e-08
0.905	0.659285	0.015137	-0.0438	0.0346527	1.5827e-05	0.0346686		0.905	0.614361	0.0189506	-0.0438	4.41851e-08
0.915	0.564406	0.0140055	-0.04221	0.0358217	1.66681e-05	0.0358383		0.915	0.502128	0.0171324	-0.04221	4.78531e-08
0.925	0.527567	0.0135407	-0.04062	0.0370235	1.75543e-05	0.037041		0.925	0.464132	0.0164714	-0.04062	5.18166e-08
0.935	0.465357	0.0127173	-0.03902	0.0382589	1.84822e-05	0.0382774		0.935	0.420875	0.0156851	-0.03902	5.60984e-08
0.945	0.439639	0.0123609	-0.03743	0.0395286	1.94588e-05	0.039548		0.945	0.3367	0.0140292	-0.03743	6.07236e-08
0.955	0.371869	0.0113684	-0.03584	0.0408332	2.04841e-05	0.0408537		0.955	0.325594	0.0137959	-0.03584	6.57179e-08
0.965	0.354492	0.0110996	-0.035	0.0415368	2.10436e-05	0.0415579		0.965	0.268308	0.0125236	-0.035	6.85156e-08
0.975	0.319738	0.0105414	-0.03425	0.0421735	2.1558e-05	0.0421951		0.975	0.238496	0.0118073	-0.03425	7.1111e-08
0.985	0.292282	0.0100787	-0.03266	0.0435501	2.26909e-05	0.0435728		0.985	0.196993	0.0107309	-0.03266	7.69331e-08
0.995	0.246059	0.00924746	-0.03107	0.0449638	2.38761e-05	0.0449876		0.995	0.177703	0.010192	-0.03107	8.3217e-08
1.005	0.228682	0.00891495	-0.02947	0.0464151	2.51237e-05	0.0464402		1.005	0.156075	0.00955161	-0.02947	8.99984e-08
1.015	0.189062	0.00810598	-0.02788	0.0479049	2.6434e-05	0.0479313		1.015	0.1362	0.00892276	-0.02788	9.73158e-08
1.025	0.178984	0.00788696	-0.02629	0.0494338	2.78067e-05	0.0494616		1.025	0.129185	0.00868995	-0.02629	1.05209e-07
1.035	0.182459	0.00796316	-0.025	0.0507034	2.8971e-05	0.0507324		1.035	0.118663	0.00832855	-0.025	1.12067e-07
1.045	0.150833	0.0072402	-0.0247	0.0510025	2.92456e-05	0.0510317		1.045	0.103465	0.00777692	-0.0247	1.13722e-07
1.055	0.131718	0.0067659	-0.02311	0.0526117	3.07608e-05	0.0526425		1.055	0.0672232	0.00626859	-0.02311	1.22903e-07
1.065	0.128243	0.00667604	-0.02152	0.0542622	3.23456e-05	0.0542946		1.065	0.0789141	0.00679185	-0.02152	1.32802e-07
1.075	0.104262	0.00601958	-0.01992	0.0559546	3.40138e-05	0.0559886		1.075	0.0754068	0.0066392	-0.01992	1.43473e-07
1.085	0.101134	0.0059286	-0.01833	0.0576897	3.57585e-05	0.0577254		1.085	0.0508558	0.00545231	-0.01833	1.54973e-07
1.095	0.0966163	0.00579466	-0.01674	0.059468	3.759e-05	0.0595056		1.095	0.0455948	0.0051626	-0.01674	1.67366e-07
1.105	0.0848	0.00542876	-0.01515	0.0612904	3.95119e-05	0.06133		1.105	0.0420875	0.00496006	-0.01515	1.80719e-07
1.115	0.0747213	0.00509595	-0.015	0.0614647	3.96996e-05	0.0615044		1.115	0.0280584	0.00404987	-0.015	1.82031e-07
1.125	0.0684655	0.00487797	-0.01356	0.0631576	4.15277e-05	0.0631991		1.125	0.0315657	0.00429554	-0.01356	1.95103e-07
1.135	0.0496983	0.00415598	-0.01197	0.0650702	4.36407e-05	0.0651138		1.135	0.0251356	0.00383315	-0.01197	2.10593e-07
1.145	0.0503934	0.00418494	-0.01038	0.0670289	4.58545e-05	0.0670748		1.145	0.0268893	0.00396461	-0.01038	2.27274e-07
1.155	0.0493508	0.00414143	-0.00878	0.0690344	4.81761e-05	0.0690826		1.155	0.0280584	0.00404987	-0.00878	2.45234e-07
1.165	0.0437901	0.00390114	-0.00719	0.0710875	5.06124e-05	0.0711381		1.165	0.0163674	0.00309314	-0.00719	2.64565e-07
1.175	0.0413574	0.00379122	-0.0056	0.0731887	5.31633e-05	0.0732418		1.175	0.0198747	0.00340848	-0.0056	2.8537e-07
1.185	0.0403147	0.00374313	-0.005	0.0739942	5.41573e-05	0.0740484		1.185	0.0146137	0.00292275	-0.005	2.93627e-07
1.195	0.030236	0.00324165	-0.00401	0.0753387	5.58359e-05	0.0753946		1.195	0.0134446	0.0028034	-0.00401	3.07758e-07
1.205	0.0260656	0.00300979	-0.00242	0.0775383	5.86371e-05	0.0775969		1.205	0.0111064	0.00254799	-0.00242	3.31843e-07
1.215	0.025718	0.00298966	-0.000825826	0.0797881	6.15703e-05	0.0798496		1.215	0.0122755	0.00267874	-0.000825826	3.5775e-07
1.225	0.0274557	0.00308901	0.000765766	0.0820887	6.46426e-05	0.0821533		1.225	0.0140292	0.00286369	0.000765766	3.85612e-07
1.235	0.0250229	0.00294898	0.00236	0.0844407	6.78608e-05	0.0845086		1.235	0.00818369	0.00218718	0.00236	4.15571e-07
1.245	0.0177246	0.00248194	0.00395	0.0868449	7.1232e-05	0.0869162		1.245	0.0105219	0.00248003	0.00395	4.47778e-07
1.255	0.0191147	0.00257743	0.005	0.0884615	7.35466e-05	0.088535		1.255	0.011691	0.00261419	0.005	4.70358e-07
1.265	0.0184197	0.00253014	0.00554	0.0893019	7.4763e-05	0.0893766		1.265	0.00643004	0.00193873	0.00554	4.82396e-07
1.275	0.0132066	0.00214238	0.00713	0.0918122	7.84573e-05	0.0918906		1.275	0.00584549	0.00184851	0.00713	5.19599e-07
1.285	0.0145967	0.00225232	0.00872	0.0943764	8.23255e-05	0.0944587		1.285	0.00409184	0.00154657	0.00872	5.59573e-07
1.295	0.0114688	0.00199647	0.01032	0.0969952	8.63778e-05	0.0970816		1.295	0.00292275	0.00130709	0.01032	6.02086e-07
1.305	0.0114688	0.00199647	0.01191	0.0996692	9.06178e-05	0.0997598		1.305	0.00526094	0.00175365	0.01191	6.4885e-07
1.315	0.0121639	0.00205608	0.0135	0.102399	9.50524e-05	0.102494		1.315	0.0023382	0.0011691	0.0135	6.95614e-07
1.325	0.0076459	0.00163011	0.015	0.105025	9.94245e-05	0.105125		1.325	0.00701459	0.00202494	0.015	7.48223e-07
1.335	0.00973114	0.00183901	0.01509	0.105185	9.96956e-05	0.105284		1.335	0.0023382	0.0011691	0.01509	7.54068e-07
1.345	0.00868852	0.0017377	0.01668	0.108027	0.000104551	0.108132		1.345	0.0023382	0.0011691	0.01668	8.06678e-07
1.355	0.00868852	0.0017377	0.01827	0.110927	0.000109632	0.111037		1.355	0.00467639	0.00165336	0.01827	8.70978e-07
1.365	0.0093836	0.00180587	0.01986	0.113885	0.000114946	0.114		1.365	0.00292275	0.00130709	0.01986	9.35279e-07
1.375	0.00625573	0.00147449	0.02146	0.116901	0.000120503	0.117022		1.375	0.0011691	0.000826675	0.02146	1.00542e-06
1.385	0.00486557	0.00130038	0.02305	0.119976	0.000126317	0.120102		1.385	0.00292275	0.00130709	0.02305	1.08142e-06
1.395	0.00521311	0.00134602	0.02464	0.12311	0.000132392	0.123243		1.395	0.00292275	0.00130709	0.02464	1.16325e-06
			0.025	0.123828	0.000133807	0.123962					0.025	1.18079e-06
			0.02623	0.126304	0.000138749	0.126443					0.02623	1.25094e-06
			0.02782	0.129558	0.00014539	0.129703					0.02782	1.34446e-06
			0.02941	0.132872	0.000152334	0.133024					0.02941	1.44384e-06
			0.03101	0.136247	0.000159587	0.136407					0.03101	1.54906e-06
			0.0326	0.139683	0.000167171	0.13985					0.0326	1.66597e-06
			0.03419	0.143181	0.000175095	0.143356					0.03419	1.78872e-06
			0.035	0.144987	0.000179265	0.145166					0.035	1.85302e-06
			0.03578	0.14674	0.000183373	0.146924					0.03578	1.92317e-06
			0.03737	0.150362	0.00019202	0.150554					0.03737	2.06346e-06
			0.03896	0.154046	0.000201049	0.154247					0.03896	2.21544e-06
			0.04056	0.157792	0.000210481	0.158002					0.04056	2.37327e-06
			0.04215	0.161601	0.00022033	0.161821					0.04215	2.54863e-06
			0.04374	0.165473	0.000230618	0.165703					0.04374	2.73569e-06
			0.045	0.168586	0.000239087	0.168825					0.045	2.88767e-06
			0.04533	0.169407	0.000241353	0.169649					0.04533	2.92859e-06
			0.04692	0.173405	0.000252561	0.173658					0.04692	3.14487e-06
			0.04851	0.177466	0.000264256	0.17773					0.04851	3.37285e-06
			0.05011	0.18159	0.000276465	0.181867					0.05011	3.61251e-06
			0.0517	0.185777	0.000289203	0.186066					0.0517	3.87556e-06
			0.05329	0.190028	0.000302493	0.19033					0.05329	4.1503e-06
			0.05488	0.194341	0.000316359	0.194657					0.05488	4.44842e-06
			0.055	0.194669	0.00031743	0.194987					0.055	4.4718e-06
			0.05647	0.198717	0.000330824	0.199048					0.05647	4.76408e-06
			0.05806	0.203156	0.000345907	0.203502					0.05806	5.10311e-06
			0.05965	0.207658	0.000361637	0.20802					0.05965	5.46553e-06
			0.06125	0.212222	0.000378041	0.2126					0.06125	5.85134e-06
			0.06284	0.216849	0.000395143	0.217244					0.06284	6.26052e-06
			0.06443	0.221537	0.000412972	0.22195					0.06443	6.70478e-06
			0.065	0.223233	0.000419544	0.223652					0.065	6.86845e-06
			0.06602	0.226287	0.000431555	0.226718					0.06602	7.17242e-06
			0.06761	0.231098	0.000450924	0.231549					0.06761	7.67513e-06
			0.0692	0.235969	0.000471105	0.236441					0.0692	8.21292e-06
			0.0708	0.240901	0.000492135	0.241394					0.0708	8.77993e-06
			0.07239	0.245893	0.000514048	0.246407					0.07239	9.39371e-06
			0.07398	0.250945	0.000536871	0.251481					0.07398	1.00426e-05
			0.075	0.254216	0.000552009	0.254768					0.075	1.0481e-05
			0.07557	0.256054	0.000560646	0.256615					0.07557	1.07323e-05
			0.07716	0.261222	0.000585405	0.261808					0.07716	1.14747e-05
			0.07875	0.266448	0.000611185	0.267059					0.07875	1.2258e-05
			0.08035	0.27173	0.000638029	0.272368					0.08035	1.30997e-05
			0.08194	0.277068	0.000665979	0.277734					0.08194	1.39941e-05
			0.08353	0.282461	0.000695071	0.283156					0.08353	1.49469e-05
			0.085	0.287496	0.000723024	0.288219					0.085	1.58822e-05
			0.08512	0.287909	0.000725352	0.288634					0.08512	1.59582e-05
			0.08671	0.29341	0.000756864	0.294167					0.08671	1.70396e-05
			0.0883	0.298963	0.000789658	0.299753					0.0883	1.81912e-05
			0.08989	0.304568	0.000823776	0.305392					0.08989	1.94129e-05
			0.09149	0.310224	0.00085927	0.311083					0.09149	2.07164e-05
			0.09308	0.315929	0.00089619	0.316825					0.09308	2.21018e-05
			0.09467	0.321682	0.000934589	0.322617					0.09467	2.35807e-05
			0.095	0.322882	0.00094275	0.323825					0.095	2.38964e-05
			0.09626	0.327483	0.000974522	0.328457					0.09626	2.51473e-05
			0.09785	0.333329	0.00101605	0.334345					0.09785	2.68191e-05
			0.09944	0.339221	0.00105922	0.34028					0.09944	2.85903e-05
			0.10104	0.345155	0.0011041	0.346259					0.10104	3.04784e-05
			0.10263	0.351132	0.00115075	0.352282					0.10263	3.24834e-05
			0.10422	0.357149	0.00119923	0.358348					0.10422	3.4617e-05
			0.105	0.360115	0.00122371	0.361339					0.105	3.57101e-05
			0.10581	0.363205	0.00124961	0.364455					0.10581	3.68792e-05
			0.1074	0.3693	0.00130196	0.370602					0.1074	3.92876e-05
			0.10899	0.37543	0.00135635	0.376786					0.10899	4.1842e-05
			0.11059	0.381595	0.00141285	0.383008					0.11059	4.45543e-05
			0.11218	0.387793	0.00147154	0.389265					0.11218	4.74362e-05
			0.11377	0.394022	0.00153248	0.395555					0.11377	5.04992e-05
			0.115	0.398862	0.00158123	0.400443					0.115	5.29952e-05
			0.11536	0.400282	0.00159577	0.401877					0.11536	5.37435e-05
			0.11695	0.406568	0.00166148	0.40823					0.11695	5.71923e-05
			0.11854	0.412882	0.0017297	0.414611					0.11854	6.08457e-05
			0.12014	0.419219	0.00180051	0.421019					0.12014	6.47271e-05
			0.125	0.43872	0.002034	0.440754					0.12173	6.88424e-05
			0.135	0.479222	0.00260461	0.481827					0.12332	7.32031e-05
			0.145	0.519841	0.00332027	0.523161					0.12491	7.78269e-05
			0.155	0.559999	0.00421348	0.564213					0.125	7.80958e-05
			0.15674	0.566902	0.00438998	0.571292					0.1265	8.27312e-05
			0.15833	0.573178	0.00455716	0.577736					0.12809	8.79279e-05
			0.15992	0.579422	0.00473018	0.584152					0.12968	9.34343e-05
			0.16152	0.585631	0.00490919	0.59054					0.13128	9.92681e-05
			0.16311	0.591802	0.00509441	0.596897					0.13287	0.000105447
			0.1647	0.597934	0.005286	0.60322					0.13446	0.000111988
			0.165	0.599086	0.00532288	0.604409					0.135	0.000114297
			0.16629	0.604022	0.00548417	0.609506					0.13605	0.000118921
			0.16788	0.610065	0.00568912	0.615754					0.13764	0.000126251
			0.16947	0.61606	0.00590105	0.621961					0.13923	0.00013402
			0.17107	0.622005	0.00612018	0.628125					0.14083	0.000142233
			0.17266	0.627896	0.00634671	0.634243					0.14242	0.000150931
			0.17425	0.633732	0.00658088	0.640313					0.14401	0.000160126
			0.175	0.636465	0.00669406	0.643159					0.145	0.000166123
			0.17584	0.63951	0.00682291	0.646333					0.1456	0.000169852
			0.17743	0.645226	0.00707303	0.652299					0.14719	0.000180141
			0.17902	0.65088	0.00733148	0.658211					0.14878	0.000191019
			0.18062	0.656467	0.0075985	0.664066					0.15038	0.000202517
			0.18221	0.661986	0.00787435	0.66986					0.15197	0.00021467
			0.1838	0.667434	0.00815928	0.675593					0.15356	0.000227512
			0.185	0.671497	0.00838049	0.679877					0.155	0.000239765
			0.18539	0.672808	0.00845355	0.681262					0.15515	0.00024108
			0.18698	0.678106	0.00875743	0.686864					0.15674	0.000255407
			0.18857	0.683326	0.00907119	0.692397					0.15833	0.000270547
			0.19017	0.688465	0.00939512	0.69786					0.15992	0.000286528
			0.19176	0.693521	0.00972951	0.70325					0.16152	0.000303399
			0.19335	0.69849	0.0100746	0.708565					0.16311	0.00032121
			0.19494	0.703372	0.0104308	0.713803					0.1647	0.000340003
			0.195	0.703554	0.0104445	0.713999					0.165	0.000343668
			0.19653	0.708163	0.0107984	0.718961					0.16629	0.000359837
			0.19812	0.712861	0.0111776	0.724039					0.16788	0.000380758
			0.19971	0.717465	0.0115688	0.729033					0.16947	0.000402825
			0.20131	0.721971	0.0119723	0.733943					0.17107	0.000426095
			0.2029	0.726377	0.0123885	0.738765					0.17266	0.000450635
			0.20449	0.730682	0.0128176	0.743499					0.17425	0.000476495
			0.205	0.732041	0.0129581	0.744999					0.175	0.00048918
			0.20608	0.734883	0.0132602	0.748143					0.17584	0.000503759
			0.20767	0.738978	0.0137164	0.752695					0.17743	0.000532483
			0.20926	0.742965	0.0141867	0.757152					0.17902	0.000562751
			0.21086	0.746843	0.0146715	0.761514					0.18062	0.000594633
			0.21245	0.750609	0.015171	0.76578					0.18221	0.000628209
			0.21404	0.75426	0.0156858	0.769946					0.1838	0.000663569
			0.215	0.75641	0.0160042	0.772414					0.185	0.000691481
			0.21563	0.757797	0.0162163	0.774013					0.18539	0.000700787
			0.21722	0.761216	0.0167627	0.777979					0.18698	0.000739969
			0.21881	0.764516	0.0173255	0.781841					0.18857	0.000781203
			0.22041	0.767695	0.0179052	0.7856					0.19017	0.000824588
			0.222	0.770752	0.0185022	0.789254					0.19176	0.00087023
			0.22359	0.773685	0.0191169	0.792802					0.19335	0.000918239
			0.225	0.776181	0.0196772	0.795858					0.19494	0.000968721
			0.22518	0.776492	0.0197498	0.796242					0.195	0.000970679
			0.22677	0.779173	0.0204013	0.799574					0.19653	0.0010218
			0.22836	0.781725	0.0210718	0.802797					0.19812	0.0010776
			0.22995	0.784148	0.0217619	0.80591					0.19971	0.00113625
			0.23155	0.786439	0.022472	0.808912					0.20131	0.00119788
			0.23314	0.788599	0.0232027	0.811802					0.2029	0.00126263
			0.23473	0.790626	0.0239544	0.81458					0.20449	0.00133064
			0.235	0.790957	0.0240841	0.815041					0.205	0.00135317
			0.23632	0.792518	0.0247275	0.817246					0.20608	0.00140207
			0.23791	0.794275	0.0255228	0.819798					0.20767	0.00147707
			0.2395	0.795897	0.0263405	0.822237					0.20926	0.00155582
			0.2411	0.797381	0.0271814	0.824562					0.21086	0.00163847
			0.24269	0.798727	0.0280459	0.826773					0.21245	0.00172521
			0.24428	0.799935	0.0289346	0.828869					0.21404	0.00181622
			0.245	0.800436	0.0293451	0.829781					0.215	0.00187332
			0.24587	0.801004	0.029848	0.830852					0.21563	0.0019117
			0.24746	0.801933	0.0307867	0.832719					0.21722	0.00201184
			0.24905	0.802722	0.0317513	0.834473					0.21881	0.00211685
			0.25065	0.80337	0.0327424	0.836113					0.22041	0.00222696
			0.25224	0.803878	0.0337606	0.837638					0.222	0.00234238
			0.25383	0.804244	0.0348064	0.83905					0.22359	0.00246334
			0.255	0.804423	0.035594	0.840017					0.225	0.00257545
			0.25542	0.804469	0.0358806	0.84035					0.22518	0.0025901
			0.25701	0.804553	0.0369836	0.841536					0.22677	0.00272291
			0.2586	0.804495	0.0381162	0.842611					0.22836	0.00286201
			0.2602	0.804295	0.039279	0.843574					0.22995	0.00300769
			0.26179	0.803954	0.0404726	0.844427					0.23155	0.00316024
			0.26338	0.803472	0.0416977	0.84517					0.23314	0.00331994
			0.26497	0.802849	0.042955	0.845804					0.23473	0.00348709
			0.265	0.802836	0.042979	0.845815					0.235	0.00351623
			0.26656	0.802085	0.0442451	0.84633					0.23632	0.00366201
			0.26815	0.801181	0.0455688	0.84675					0.23791	0.00384503
			0.26974	0.800138	0.0469267	0.847064					0.2395	0.00403649
			0.27134	0.798955	0.0483195	0.847274					0.2411	0.00423673
			0.27293	0.797633	0.049748	0.847381					0.24269	0.00444613
			0.27452	0.796174	0.0512128	0.847387					0.24428	0.00466505
			0.275	0.795706	0.0516623	0.847369					0.245	0.00476743
			0.27611	0.794578	0.0527147	0.847292					0.24587	0.00489389
			0.2777	0.792845	0.0542545	0.847099					0.24746	0.00513306
			0.27929	0.790977	0.0558328	0.84681					0.24905	0.00538296
			0.28089	0.788974	0.0574505	0.846425					0.25065	0.00564404
			0.28248	0.786838	0.0591083	0.845947					0.25224	0.00591674
			0.28407	0.78457	0.060807	0.845377					0.25383	0.00620152
			0.285	0.783183	0.0618198	0.845003					0.255	0.00641907
			0.28566	0.782171	0.0625473	0.844718					0.25542	0.00649886
			0.28725	0.779642	0.0643301	0.843972					0.25701	0.00680927
			0.28884	0.776984	0.0661561	0.843141					0.2586	0.00713324
			0.29044	0.7742	0.0680262	0.842226					0.2602	0.00747131
			0.29203	0.771289	0.0699411	0.84123					0.26179	0.00782403
			0.29362	0.768255	0.0719016	0.840156					0.26338	0.00819195
			0.295	0.765521	0.0736409	0.839162					0.26497	0.00857568
			0.29521	0.765097	0.0739087	0.839006					0.265	0.00858307
			0.2968	0.761819	0.0759631	0.837782					0.26656	0.00897579
			0.29839	0.758421	0.0780657	0.836487					0.26815	0.00939292
			0.29998	0.754906	0.0802173	0.835123					0.26974	0.0098277
			0.30158	0.751275	0.0824188	0.833694					0.27134	0.0102808
			0.30317	0.74753	0.0846709	0.832201					0.27293	0.0107529
			0.30476	0.743672	0.0869747	0.830647					0.27452	0.0112447
			0.305	0.74308	0.087327	0.830407					0.275	0.0113971
			0.30635	0.739704	0.0893309	0.829035					0.27611	0.0117569
			0.30794	0.735629	0.0917405	0.827369					0.2777	0.0122903
			0.30953	0.731446	0.0942042	0.825651					0.27929	0.0128456
			0.31113	0.72716	0.0967231	0.823883					0.28089	0.0134237
			0.31272	0.722772	0.0992979	0.82207					0.28248	0.0140253
			0.31431	0.718283	0.10193	0.820213					0.28407	0.0146512
			0.315	0.716305	0.10309	0.819395					0.285	0.015029
			0.3159	0.713698	0.104619	0.818317					0.28566	0.0153025
			0.31749	0.709016	0.107367	0.816383					0.28725	0.0159798
			0.31908	0.704242	0.110175	0.814417					0.28884	0.0166842
			0.32068	0.699376	0.113043	0.812419					0.29044	0.0174166
			0.32227	0.694422	0.115973	0.810395					0.29203	0.0181779
			0.32386	0.689382	0.118965	0.808347					0.29362	0.0189692
			0.325	0.685716	0.121149	0.806865					0.295	0.019681
			0.32545	0.684258	0.12202	0.806278					0.29521	0.0197914
			0.32704	0.679053	0.125139	0.804192					0.2968	0.0206457
			0.32863	0.673768	0.128323	0.802092					0.29839	0.021533
			0.33023	0.668407	0.131574	0.799981					0.29998	0.0224545
			0.33182	0.662973	0.134891	0.797864					0.30158	0.0234113
			0.335	0.651891	0.141729	0.793621					0.30317	0.0244046
			0.33659	0.64625	0.145253	0.791502					0.30476	0.0254356
			0.33818	0.640544	0.148847	0.789391					0.305	0.0255945
			0.33977	0.634777	0.152512	0.787289					0.30635	0.0265054
			0.34137	0.628952	0.15625	0.785201					0.30794	0.0276154
			0.34296	0.62307	0.160061	0.783131					0.30953	0.0287668
			0.34455	0.617135	0.163946	0.781081					0.31113	0.0299609
			0.345	0.615446	0.165059	0.780505					0.31272	0.0311991
			0.34614	0.611149	0.167906	0.779055					0.31431	0.0324828
			0.34773	0.605114	0.171942	0.777056					0.315	0.0330543
			0.34932	0.599034	0.176055	0.775089					0.3159	0.0338133
			0.35092	0.59291	0.180246	0.773156					0.31749	0.0351921
			0.35251	0.586746	0.184516	0.771261					0.31908	0.0366208
			0.3541	0.580543	0.188864	0.769408					0.32068	0.0381007
			0.355	0.577017	0.191362	0.768378					0.32227	0.0396334
			0.35569	0.574306	0.193294	0.767599					0.32386	0.0412205
			0.35728	0.568035	0.197804	0.765839					0.325	0.0423928
			0.35887	0.561734	0.202397	0.764131					0.32545	0.0428636
			0.36047	0.555405	0.207073	0.762478					0.32704	0.0445644
			0.36206	0.549051	0.211832	0.760883					0.32863	0.0463246
			0.36365	0.542674	0.216676	0.75935					0.33023	0.0481457
			0.365	0.537243	0.220856	0.758099					0.33182	0.0500297
			0.36524	0.536277	0.221605	0.757882					0.33341	0.0519782
			0.36683	0.529862	0.226621	0.756482					0.335	0.0539931
			0.36842	0.523431	0.231723	0.755155					0.33659	0.0560763
			0.37002	0.516988	0.236914	0.753902					0.33818	0.0582295
			0.37161	0.510534	0.242192	0.752727					0.33977	0.0604548
			0.3732	0.504072	0.247561	0.751633					0.34137	0.0627541
			0.37479	0.497605	0.253019	0.750623					0.34296	0.0651294
			0.375	0.49675	0.253746	0.750496					0.34455	0.0675827
			0.37638	0.491134	0.258567	0.749701					0.345	0.0682915
			0.37797	0.484661	0.264208	0.748869					0.34614	0.0701161
			0.37956	0.47819	0.26994	0.74813					0.34773	0.0727316
			0.38116	0.471723	0.275765	0.747488					0.34932	0.0754314
			0.38275	0.465261	0.281684	0.746945					0.35092	0.0782177
			0.38434	0.458806	0.287697	0.746503					0.35251	0.0810926
			0.385	0.45613	0.290221	0.746351					0.3541	0.0840584
			0.38593	0.452362	0.293804	0.746167					0.355	0.0857782
			0.38752	0.44593	0.300007	0.745937					0.35569	0.0871173
			0.38911	0.439512	0.306306	0.745818					0.35728	0.0902716
			0.39071	0.43311	0.312701	0.745811					0.35887	0.0935237
			0.3923	0.426726	0.319193	0.74592					0.36047	0.0968759
			0.39389	0.420363	0.325783	0.746146					0.36206	0.100331
			0.395	0.415933	0.330441	0.746374					0.36365	0.10389
			0.39548	0.414021	0.33247	0.746492					0.365	0.106997
			0.39707	0.407704	0.339256	0.74696					0.36524	0.107557
			0.39866	0.401412	0.346141	0.747553					0.36683	0.111334
			0.40026	0.395148	0.353125	0.748273					0.36842	0.115223
			0.40185	0.388913	0.360209	0.749122					0.37002	0.119227
			0.40344	0.382709	0.367393	0.750102					0.37161	0.123348
			0.405	0.376654	0.374539	0.751193					0.3732	0.12759
			0.40503	0.376538	0.374678	0.751216					0.37479	0.131954
			0.40662	0.370401	0.382063	0.752464					0.375	0.132539
			0.40821	0.3643	0.389549	0.753849					0.37638	0.136443
			0.4098	0.358237	0.397136	0.755373					0.37797	0.14106
			0.4114	0.352213	0.404824	0.757037					0.37956	0.145808
			0.41299	0.346229	0.412615	0.758843					0.38116	0.150689
			0.41458	0.340286	0.420507	0.760793					0.38275	0.155706
			0.415	0.338724	0.422608	0.761332					0.38434	0.160861
			0.41617	0.334387	0.4285	0.762888					0.385	0.163043
			0.41776	0.328533	0.436596	0.765129					0.38593	0.166159
			0.41935	0.322724	0.444794	0.767518					0.38752	0.1716
			0.42095	0.316962	0.453094	0.770056					0.38911	0.177188
			0.42254	0.311248	0.461496	0.772744					0.39071	0.182926
			0.42413	0.305584	0.47	0.775584					0.3923	0.188817
			0.425	0.302505	0.474697	0.777202					0.39389	0.194863
			0.42572	0.299969	0.478606	0.778575					0.395	0.199178
			0.42731	0.294406	0.487314	0.78172					0.39548	0.201068
			0.4289	0.288896	0.496123	0.785019					0.39707	0.207433
			0.4305	0.283439	0.505034	0.788473					0.39866	0.213962
			0.43209	0.278035	0.514046	0.792081					0.40026	0.220658
			0.43368	0.272687	0.523159	0.795846					0.40185	0.227524
			0.435	0.26829	0.530801	0.799091					0.40344	0.234561
			0.43527	0.267395	0.532372	0.799768					0.405	0.241637
			0.43686	0.262159	0.541686	0.803846					0.40503	0.241774
			0.43845	0.256981	0.5511	0.808081					0.40662	0.249165
			0.44005	0.251861	0.560613	0.812474					0.40821	0.256737
			0.44164	0.246799	0.570225	0.817024					0.4098	0.264492
			0.44323	0.241796	0.579935	0.821731					0.4114	0.272433
			0.44482	0.236853	0.589743	0.826597					0.41299	0.280563
			0.445	0.236298	0.59086	0.827158					0.41458	0.288886
			0.44641	0.231971	0.599649	0.83162					0.415	0.291116
			0.448	0.227149	0.609651	0.8368					0.41617	0.297402
			0.44959	0.222388	0.619749	0.842137					0.41776	0.306116
			0.45119	0.217689	0.629942	0.847631					0.41935	0.31503
			0.45278	0.213051	0.640229	0.85328					0.42095	0.324146
			0.45437	0.208476	0.65061	0.859086					0.42254	0.333467
			0.455	0.20668	0.654749	0.861429					0.42413	0.342996
			0.45596	0.203963	0.661084	0.865047					0.425	0.348299
			0.45755	0.199512	0.671649	0.871161					0.42572	0.352736
			0.45914	0.195125	0.682305	0.87743					0.42731	0.362687
			0.46074	0.1908	0.693051	0.883851					0.4289	0.372854
			0.46233	0.186538	0.703885	0.890423					0.4305	0.383239
			0.46392	0.18234	0.714807	0.897147					0.43209	0.393844
			0.465	0.179524	0.722275	0.901799					0.43368	0.40467
			0.46551	0.178204	0.725815	0.90402					0.435	0.413829
			0.4671	0.174132	0.736909	0.911041					0.43527	0.415721
			0.46869	0.170123	0.748086	0.918209					0.43686	0.426999
			0.47029	0.166177	0.759346	0.925523					0.43845	0.438505
			0.47188	0.162294	0.770688	0.932981					0.44005	0.450243
			0.47347	0.158473	0.782109	0.940582					0.44164	0.462213
			0.475	0.154857	0.793173	0.94803					0.44323	0.474418
			0.47506	0.154716	0.793608	0.948324					0.44482	0.486859
			0.47665	0.151021	0.805185	0.956206					0.445	0.488282
			0.47824	0.147388	0.816836	0.964225					0.44641	0.499539
			0.47983	0.143818	0.828562	0.97238					0.448	0.512458
			0.48143	0.140309	0.84036	0.980668					0.44959	0.52562
			0.48302	0.136862	0.852228	0.989089					0.45119	0.539024
			0.48461	0.133475	0.864165	0.99764					0.45278	0.552673
			0.485	0.132654	0.867103	0.999757					0.45437	0.566568
			0.4862	0.13015	0.876168	1.00632					0.455	0.572142
			0.48779	0.126886	0.888237	1.01512					0.45596	0.58071
			0.48938	0.123681	0.900369	1.02405					0.45755	0.5951
			0.49098	0.120536	0.912562	1.0331					0.45914	0.60974
			0.49257	0.117451	0.924814	1.04226					0.46074	0.624629
			0.49416	0.114424	0.937124	1.05155					0.46233	0.63977
			0.495	0.112849	0.943649	1.0565					0.46392	0.655162
			0.49575	0.111456	0.949488	1.06094					0.465	0.665761
			0.49734	0.108546	0.961906	1.07045					0.46551	0.670807
			0.49893	0.105693	0.974375	1.08007					0.4671	0.686704
			0.50053	0.102896	0.986892	1.08979					0.46869	0.702854
			0.50212	0.100157	0.999455	1.09961					0.47029	0.719258
			0.50371	0.0974728	1.01206	1.10954					0.47188	0.735914
			0.505	0.0953359	1.02232	1.11766					0.47347	0.752824
			0.5053	0.0948441	1.02471	1.11956					0.475	0.769335
			0.515	0.0799835	1.10256	1.18255					0.47506	0.769987
			0.525	0.0666389	1.18374	1.25038					0.47665	0.787403
			0.535	0.0551366	1.26516	1.3203					0.47824	0.805071
			0.545	0.0453039	1.34608	1.39139					0.47983	0.82299
			0.555	0.0369671	1.42573	1.4627					0.48143	0.84116
			0.565	0.0299557	1.50328	1.53323					0.48302	0.85958
			0.575	0.0241062	1.5779	1.602					0.48461	0.878249
			0.585	0.0192646	1.64875	1.66802					0.485	0.882866
			0.58647	0.0186285	1.65881	1.67744					0.495	1.00614
			0.58806	0.0179611	1.66957	1.68753					0.505	1.13868
			0.58965	0.0173145	1.68022	1.69753					0.515	1.27975
			0.59125	0.0166883	1.69073	1.70742					0.525	1.42835
			0.59284	0.0160819	1.70112	1.7172					0.535	1.58316
			0.59443	0.0154948	1.71138	1.72687					0.545	1.7426
			0.595	0.0152889	1.71502	1.73031					0.555	1.90481
			0.59602	0.0149265	1.7215	1.73642					0.565	2.06771
			0.59761	0.0143765	1.73148	1.74586					0.575	2.22899
			0.5992	0.0138443	1.74132	1.75516					0.585	2.38621
			0.6008	0.0133295	1.75102	1.76434					0.595	2.53684
			0.60239	0.0128316	1.76056	1.7734					0.605	2.6783
			0.60398	0.0123502	1.76996	1.78231					0.61035	2.74927
			0.605	0.0120497	1.77591	1.78796					0.61194	2.7697
			0.60557	0.0118846	1.77921	1.79109					0.61353	2.7898
			0.60716	0.0114347	1.78829	1.79973					0.615	2.80806
			0.60875	0.0109998	1.79722	1.80822					0.61512	2.80954
			0.61035	0.0105796	1.80599	1.81657					0.61671	2.82893
			0.61194	0.0101737	1.81459	1.82476					0.6183	2.84794
			0.61353	0.00978158	1.82302	1.83281					0.61989	2.86658
			0.615	0.00943107	1.83067	1.8401					0.62149	2.88484
			0.61512	0.00940296	1.83129	1.84069					0.62308	2.9027
			0.61671	0.0090374	1.83938	1.84841					0.62467	2.92016
			0.6183	0.00868453	1.84729	1.85598					0.625	2.92373
			0.61989	0.00834396	1.85503	1.86337					0.62626	2.9372
			0.62149	0.00801534	1.86258	1.8706					0.62785	2.95383
			0.62308	0.00769831	1.86996	1.87765					0.62944	2.97002
			0.62467	0.00739252	1.87714	1.88453					0.63104	2.98578
			0.625	0.00733043	1.87861	1.88594					0.63263	3.00109
			0.62626	0.00709763	1.88414	1.89124					0.63422	3.01596
			0.62785	0.0068133	1.89095	1.89776					0.635	3.02308
			0.62944	0.00653921	1.89756	1.9041					0.63581	3.03036
			0.63104	0.00627504	1.90398	1.91026					0.6374	3.04429
			0.63263	0.00602049	1.91021	1.91623					0.63899	3.05775
			0.63422	0.00577524	1.91623	1.92201					0.64059	3.07073
			0.635	0.00565825	1.91911	1.92477					0.64218	3.08322
			0.63581	0.00553901	1.92205	1.92759					0.64377	3.09522
			0.6374	0.00531151	1.92767	1.93299					0.645	3.10416
			0.63899	0.00509246	1.93309	1.93818					0.64536	3.10672
			0.64059	0.00488159	1.9383	1.94318					0.64695	3.11771
			0.64218	0.00467862	1.9433	1.94798					0.64854	3.12819
			0.64377	0.0044833	1.94809	1.95257					0.65014	3.13815
			0.645	0.00433729	1.95165	1.95599					0.65173	3.14759
			0.64536	0.00429538	1.95267	1.95696					0.65332	3.15651
			0.64695	0.00411461	1.95703	1.96115					0.65491	3.16489
			0.64854	0.00394076	1.96118	1.96512					0.655	3.16535
			0.65014	0.00377359	1.96512	1.96889					0.6565	3.17273
			0.65173	0.00361287	1.96883	1.97245					0.65809	3.18004
			0.65332	0.0034584	1.97233	1.97579					0.65968	3.1868
			0.65491	0.00330994	1.97561	1.97892					0.66128	3.19301
			0.655	0.00330171	1.97579	1.97909					0.66287	3.19867
			0.6565	0.0031673	1.97867	1.98183					0.66446	3.20378
			0.65809	0.00303027	1.9815	1.98453					0.665	3.20539
			0.65968	0.00289866	1.98411	1.98701					0.66605	3.20833
			0.66128	0.00277228	1.9865	1.98927					0.66764	3.21232
			0.66287	0.00265095	1.98866	1.99132					0.66923	3.21575
			0.66446	0.00253448	1.9906	1.99314					0.67083	3.21862
			0.665	0.002496	1.99121	1.9937					0.67242	3.22092
			0.66605	0.0024227	1.99231	1.99474					0.67401	3.22266
			0.66764	0.00231544	1.9938	1.99611					0.675	3.22345
			0.66923	0.00221254	1.99505	1.99727					0.6756	3.22383
			0.67083	0.00211384	1.99608	1.9982					0.67719	3.22443
			0.67242	0.00201919	1.99689	1.9989					0.67878	3.22447
			0.67401	0.00192844	1.99746	1.99939					0.68038	3.22394
			0.675	0.00187384	1.9977	1.99957					0.68197	3.22284
			0.6756	0.00184144	1.9978	1.99964					0.68356	3.22118
			0.67719	0.00175806	1.99792	1.99968					0.685	3.21918
			0.67878	0.00167816	1.99781	1.99948					0.68515	3.21894
			0.68038	0.00160161	1.99746	1.99907					0.68674	3.21615
			0.68197	0.00152828	1.99689	1.99842					0.68833	3.21279
			0.68356	0.00145806	1.9961	1.99755					0.68992	3.20887
			0.685	0.00139703	1.99518	1.99657					0.69152	3.20439
			0.68515	0.00139081	1.99507	1.99646					0.69311	3.19935
			0.68674	0.00132643	1.99382	1.99514					0.6947	3.19376
			0.68833	0.00126481	1.99233	1.9936					0.695	3.19265
			0.68992	0.00120584	1.99063	1.99183					0.69629	3.18762
			0.69152	0.00114942	1.98869	1.98984					0.69788	3.18093
			0.69311	0.00109545	1.98653	1.98763					0.69947	3.1737
			0.6947	0.00104382	1.98415	1.98519					0.70107	3.16592
			0.695	0.00103434	1.98367	1.98471					0.70266	3.15761
			0.69629	0.000994457	1.98154	1.98253					0.70425	3.14876
			0.69788	0.000947257	1.97871	1.97965					0.705	3.14441
			0.69947	0.000902143	1.97565	1.97655					0.70584	3.13939
			0.70107	0.000859024	1.97238	1.97324					0.70743	3.1295
			0.70266	0.000817819	1.96888	1.9697					0.70902	3.11908
			0.70425	0.000778457	1.96517	1.96595					0.71062	3.10816
			0.705	0.000760506	1.96334	1.9641					0.71221	3.09672
			0.70584	0.00074086	1.96124	1.96198					0.7138	3.08479
			0.70743	0.000704952	1.95709	1.95779					0.715	3.07545
			0.70902	0.00067067	1.95273	1.9534					0.71539	3.07236
			0.71062	0.000637939	1.94815	1.94879					0.71698	3.05944
			0.71221	0.000606702	1.94336	1.94397					0.71857	3.04604
			0.7138	0.00057689	1.93837	1.93894					0.72017	3.03217
			0.715	0.000555301	1.93446	1.93501					0.72176	3.01783
			0.71539	0.000548447	1.93316	1.93371					0.72335	3.00302
			0.71698	0.000521318	1.92775	1.92827					0.72494	2.98777
			0.71857	0.00049544	1.92213	1.92263					0.725	2.98718
			0.72017	0.000470765	1.91631	1.91678					0.72653	2.97206
			0.72176	0.00044724	1.91029	1.91074					0.72812	2.95592
			0.72335	0.000424816	1.90407	1.90449					0.72971	2.93935
			0.72494	0.000403446	1.89765	1.89805					0.73131	2.92236
			0.725	0.000402661	1.8974	1.89781					0.7329	2.90496
			0.72653	0.000383084	1.89104	1.89142					0.73449	2.88715
			0.72812	0.000363684	1.88423	1.8846					0.735	2.88135
			0.72971	0.000345205	1.87724	1.87758					0.73608	2.86894
			0.73131	0.000327609	1.87005	1.87038					0.73767	2.85035
			0.7329	0.000310854	1.86268	1.86299					0.73926	2.83138
			0.73449	0.000294906	1.85513	1.85542					0.74086	2.81204
			0.735	0.000289957	1.85267	1.85296					0.74245	2.79234
			0.73608	0.000279725	1.8474	1.84768					0.74404	2.7723
			0.73767	0.000265281	1.83948	1.83975					0.745	2.76002
			0.73926	0.000251536	1.8314	1.83165					0.74563	2.75191
			0.74086	0.000238465	1.82314	1.82337					0.755	2.6255
			0.74245	0.00022603	1.8147	1.81493					0.765	2.48024
			0.74404	0.000214207	1.8061	1.80632					0.775	2.32679
			0.745	0.000207353	1.80083	1.80104					0.785	2.16772
			0.74563	0.000202967	1.79734	1.79754					0.795	2.00554
			0.74722	0.00019228	1.78841	1.78861					0.805	1.84264
			0.74881	0.000182129	1.77933	1.77951					0.815	1.68125
			0.75041	0.000172481	1.77009	1.77026					0.825	1.52338
			0.752	0.000163313	1.76069	1.76085					0.835	1.37077
			0.75359	0.000154607	1.75114	1.7513					0.845	1.22491
			0.755	0.000147257	1.74255	1.7427					0.855	1.08699
			0.75518	0.000146339	1.74145	1.7416					0.865	0.957917
			0.75677	0.000138492	1.73161	1.73175					0.87296	0.861956
			0.75836	0.00013104	1.72163	1.72176					0.87455	0.843504
			0.75995	0.000123964	1.71151	1.71164					0.875	0.838327
			0.76155	0.000117253	1.70126	1.70138					0.87614	0.825302
			0.76314	0.000110886	1.69087	1.69098					0.87773	0.80735
			0.76473	0.000104846	1.68036	1.68046					0.87932	0.78965
			0.765	0.000103852	1.67856	1.67866					0.88092	0.772202
			0.76632	9.91186e-05	1.66972	1.66982					0.88251	0.755007
			0.76791	9.36866e-05	1.65895	1.65905					0.8841	0.738065
			0.7695	8.8536e-05	1.64807	1.64816					0.885	0.728587
			0.775	7.27368e-05	1.60962	1.6097					0.88569	0.721376
			0.785	5.0588e-05	1.53656	1.53661					0.88728	0.70494
			0.795	3.49418e-05	1.4602	1.46024					0.88887	0.688757
			0.805	2.39699e-05	1.38138	1.3814					0.89047	0.672827
			0.815	1.63275e-05	1.30092	1.30093					0.89206	0.657151
			0.825	1.10448e-05	1.21962	1.21963					0.89365	0.641726
			0.835	7.42e-06	1.13825	1.13826					0.895	0.628827
			0.845	4.94898e-06	1.05752	1.05752					0.89524	0.626553
			0.855	3.28079e-06	0.97808	0.978083					0.89683	0.611632
			0.865	2.15823e-06	0.900531	0.900533					0.89842	0.59696
			0.875	1.41102e-06	0.825393	0.825394					0.90002	0.582538
			0.885	9.14032e-07	0.753113	0.753114					0.90161	0.568364
			0.895	5.90819e-07	0.684065	0.684065					0.9032	0.554438
			0.90479	3.82295e-07	0.619884	0.619885					0.90479	0.540757
			0.905	3.78819e-07	0.618545	0.618545					0.905	0.538969
			0.90638	3.54492e-07	0.609785	0.609786					0.90638	0.527322
			0.90797	3.2988e-07	0.599782	0.599782					0.90797	0.514129
			0.90956	3.06957e-07	0.589875	0.589875					0.90956	0.501179
			0.91116	2.85577e-07	0.580066	0.580066					0.91116	0.488469
			0.91275	2.65639e-07	0.570354	0.570354					0.91275	0.475997
			0.91434	2.4705e-07	0.560741	0.560741					0.91434	0.463762
			0.915	2.39709e-07	0.556779	0.556779					0.915	0.458752
			0.91593	2.29721e-07	0.551226	0.551226					0.91593	0.451762
			0.91752	2.1357e-07	0.541811	0.541812					0.91752	0.439995
			0.91911	1.9852e-07	0.532496	0.532496					0.91911	0.428459
			0.92071	1.84498e-07	0.523281	0.523282					0.92071	0.417152
			0.9223	1.71436e-07	0.514167	0.514167					0.9223	0.406072
			0.92389	1.5927e-07	0.505154	0.505154					0.92389	0.395217
			0.925	1.51277e-07	0.498921	0.498922					0.925	0.387771
			0.92548	1.47943e-07	0.496242	0.496242					0.92548	0.384584
			0.92707	1.37396e-07	0.487431	0.487431					0.92707	0.374171
			0.92866	1.27579e-07	0.478722	0.478722					0.92866	0.363977
			0.93026	1.18443e-07	0.470115	0.470115					0.93026	0.353997
			0.93185	1.09941e-07	0.461609	0.461609					0.93185	0.344231
			0.93344	1.02032e-07	0.453206	0.453206					0.93344	0.334675
			0.935	9.48088e-08	0.44506	0.44506					0.935	0.325502
			0.93503	9.4675e-08	0.444904	0.444905					0.93503	0.325328
			0.93662	8.78329e-08	0.436705	0.436705					0.93662	0.316185
			0.93821	8.14712e-08	0.428608	0.428608					0.93821	0.307246
			0.9398	7.55568e-08	0.420613	0.420613					0.9398	0.298507
			0.9414	7.00597e-08	0.412719	0.412719					0.9414	0.289965
			0.94299	6.49509e-08	0.404928	0.404928					0.94299	0.281618
			0.94458	6.02041e-08	0.397238	0.397238					0.94458	0.273463
			0.945	5.90076e-08	0.395223	0.395223					0.945	0.271341
			0.94617	5.57945e-08	0.389649	0.389649					0.94617	0.265498
			0.94776	5.16984e-08	0.382162	0.382162					0.94776	0.257719
			0.94935	4.78949e-08	0.374776	0.374776					0.94935	0.250124
			0.95095	4.43636e-08	0.36749	0.36749					0.95095	0.24271
			0.95254	4.10852e-08	0.360305	0.360305					0.95254	0.235475
			0.95413	3.80422e-08	0.353219	0.353219					0.95413	0.228415
			0.955	3.64713e-08	0.349385	0.349385					0.955	0.224625
			0.95572	3.52187e-08	0.346234	0.346234					0.95572	0.221528
			0.95731	3.25989e-08	0.339348	0.339348					0.95731	0.21481
			0.9589	3.01687e-08	0.33256	0.33256					0.9589	0.20826
			0.9605	2.79147e-08	0.325871	0.325871					0.9605	0.201873
			0.96209	2.58246e-08	0.31928	0.319281					0.96209	0.195649
			0.96368	2.38868e-08	0.312787	0.312787					0.96368	0.189582
			0.965	2.2386e-08	0.30747	0.30747					0.965	0.184665
			0.96527	2.20905e-08	0.306391	0.306391					0.96527	0.183672
			0.96686	2.04257e-08	0.300091	0.300091					0.96686	0.177914
			0.96845	1.8883e-08	0.293887	0.293887					0.96845	0.172307
			0.97005	1.74538e-08	0.287778	0.287778					0.97005	0.166847
			0.97164	1.61299e-08	0.281764	0.281764					0.97164	0.161531
			0.97323	1.49038e-08	0.275844	0.275844					0.97323	0.156358
			0.97482	1.37685e-08	0.270017	0.270017					0.97482	0.151323
			0.975	1.36454e-08	0.269364	0.269364					0.975	0.150762
			0.97641	1.27175e-08	0.264284	0.264284					0.97641	0.146425
			0.978	1.17446e-08	0.258642	0.258642					0.978	0.14166
			0.97959	1.08442e-08	0.253092	0.253092					0.97959	0.137027
			0.98119	1.00111e-08	0.247633	0.247633					0.98119	0.132521
			0.98278	9.24035e-09	0.242264	0.242264					0.98278	0.128141
			0.98437	8.52743e-09	0.236984	0.236984					0.98437	0.123884
			0.985	8.26004e-09	0.234916	0.234916					0.985	0.122231
			0.98596	7.86818e-09	0.231792	0.231792					0.98596	0.119748
			0.98755	7.2586e-09	0.226688	0.226688					0.98755	0.115729
			0.98914	6.69506e-09	0.221672	0.221672					0.98914	0.111825
			0.99074	6.17417e-09	0.216741	0.216741					0.99074	0.108034
			0.99233	5.69282e-09	0.211896	0.211896					0.99233	0.104353
			0.99392	5.24807e-09	0.207136	0.207136					0.99392	0.10078
			0.995	4.96549e-09	0.20395	0.20395					0.995	0.0984133
			0.99551	4.83721e-09	0.202459	0.202459					0.99551	0.0973123
			0.9971	4.45777e-09	0.197865	0.197865					0.9971	0.0939471
			0.99869	4.10734e-09	0.193354	0.193354					0.99869	0.0906824
			1.00029	3.78378e-09	0.188923	0.188923					1.00029	0.0875156
			1.00188	3.4851e-09	0.184573	0.184573					1.00188	0.0844447
			1.00347	3.20946e-09	0.180303	0.180303					1.00347	0.0814671
			1.005	2.96431e-09	0.176267	0.176267					1.005	0.078688
			1.00506	2.95508e-09	0.176111	0.176111					1.00506	0.0785807
			1.00665	2.72039e-09	0.171997	0.171997					1.00665	0.0757832
			1.00824	2.50389e-09	0.167959	0.167959					1.00824	0.0730724
			1.00983	2.30422e-09	0.163998	0.163998					1.00983	0.0704462
			1.01143	2.1201e-09	0.160112	0.160112					1.01143	0.0679025
			1.01302	1.95035e-09	0.1563	0.1563					1.01302	0.065439
			1.01461	1.79387e-09	0.152561	0.152561					1.01461	0.0630539
			1.015	1.7574e-09	0.151655	0.151655					1.015	0.0624806
			1.0162	1.64966e-09	0.148895	0.148895					1.0162	0.060745
			1.01779	1.51678e-09	0.1453	0.1453					1.01779	0.0585103
			1.01938	1.39435e-09	0.141776	0.141776					1.01938	0.0563479
			1.02098	1.28158e-09	0.138321	0.138321					1.02098	0.0542559
			1.02257	1.17772e-09	0.134936	0.134936					1.02257	0.0522324
			1.02416	1.08209e-09	0.131618	0.131618					1.02416	0.0502755
			1.025	1.03467e-09	0.129892	0.129892					1.025	0.0492679
			1.02575	9.9405e-10	0.128366	0.128366					1.02575	0.0483833
			1.02734	9.13011e-10	0.125181	0.125181					1.02734	0.0465542
			1.02893	8.38432e-10	0.122061	0.122061					1.02893	0.0447864
			1.03053	7.6981e-10	0.119005	0.119005					1.03053	0.0430781
			1.03212	7.06679e-10	0.116012	0.116012					1.03212	0.0414277
			1.03371	6.48612e-10	0.113082	0.113082					1.03371	0.0398335
			1.035	6.04947e-10	0.11075	0.11075					1.035	0.0385802
			1.0353	5.95212e-10	0.110213	0.110213					1.0353	0.0382939
			1.03689	5.46112e-10	0.107404	0.107404					1.03689	0.0368073
			1.03848	5.00973e-10	0.104655	0.104655					1.03848	0.0353722
			1.04008	4.59484e-10	0.101965	0.101965					1.04008	0.0339871
			1.04167	4.21358e-10	0.0993327	0.0993327					1.04167	0.0326504
			1.04326	3.86326e-10	0.0967571	0.0967571					1.04326	0.0313609
			1.04485	3.54148e-10	0.0942375	0.0942375					1.04485	0.0301169
			1.045	3.51249e-10	0.0940027	0.0940027					1.045	0.0300019
			1.04644	3.2459e-10	0.091773	0.091773					1.04644	0.0289172
			1.04803	2.97447e-10	0.0893628	0.0893628					1.04803	0.0277604
			1.04962	2.72527e-10	0.0870058	0.0870058					1.04962	0.0266452
			1.05122	2.4965e-10	0.0847014	0.0847014					1.05122	0.0255703
			1.05281	2.28653e-10	0.0824485	0.0824485					1.05281	0.0245344
			1.0544	2.09385e-10	0.0802464	0.0802464					1.0544	0.0235364
			1.055	2.02535e-10	0.0794284	0.0794284					1.055	0.0231693
			1.05599	1.91708e-10	0.0780941	0.0780941					1.05599	0.022575
			1.05758	1.75491e-10	0.0759909	0.0759909					1.05758	0.021649
			1.05917	1.60619e-10	0.0739359	0.0739359					1.05917	0.0207574
			1.06077	1.46981e-10	0.0719282	0.0719282					1.06077	0.019899
			1.06236	1.34477e-10	0.069967	0.069967					1.06236	0.0190727
			1.06395	1.23015e-10	0.0680514	0.0680514					1.06395	0.0182775
			1.065	1.15976e-10	0.0668111	0.0668111					1.065	0.0177689
			1.06554	1.1251e-10	0.0661808	0.0661808					1.06554	0.0175124
			1.06713	1.02885e-10	0.0643542	0.0643542					1.06713	0.0167764
			1.06872	9.40661e-11	0.0625709	0.0625709					1.06872	0.0160684
			1.07032	8.59882e-11	0.06083	0.06083					1.07032	0.0153877
			1.07191	7.85901e-11	0.0591308	0.0591308					1.07191	0.0147332
			1.0735	7.18158e-11	0.0574724	0.0574724					1.0735	0.014104
			1.075	6.59507e-11	0.0559447	0.0559447					1.075	0.0135329
			1.07509	6.5614e-11	0.0558542	0.0558542					1.07509	0.0134993
			1.07668	5.99372e-11	0.0542753	0.0542753					1.07668	0.0129183
			1.07827	5.47418e-11	0.0527351	0.0527351					1.07827	0.0123601
			1.07986	4.99882e-11	0.0512326	0.0512326					1.07986	0.011824
			1.08146	4.56391e-11	0.0497673	0.0497673					1.08146	0.0113091
			1.08305	4.16611e-11	0.0483384	0.0483384					1.08305	0.0108147
			1.08464	3.80234e-11	0.0469451	0.0469451					1.08464	0.0103401
			1.085	3.72439e-11	0.0466345	0.0466345					1.085	0.0102354
			1.08623	3.46969e-11	0.0455867	0.0455867					1.08623	0.00988466
			1.08782	3.1656e-11	0.0442626	0.0442626					1.08782	0.00944757
			1.08941	2.88765e-11	0.042972	0.042972					1.08941	0.00902822
			1.09101	2.63364e-11	0.0417143	0.0417143					1.09101	0.00862596
			1.0926	2.40156e-11	0.0404888	0.0404888					1.0926	0.00824017
			1.09419	2.18953e-11	0.0392947	0.0392947					1.09419	0.00787026
			1.095	2.08869e-11	0.0386983	0.0386983					1.095	0.00768773
			1.09578	1.99588e-11	0.0381315	0.0381315					1.09578	0.00751563
			1.09737	1.81904e-11	0.0369985	0.0369985					1.09737	0.00717572
			1.09896	1.65757e-11	0.0358951	0.0358951					1.09896	0.00684996
			1.10056	1.51017e-11	0.0348206	0.0348206					1.10056	0.00653786
			1.10215	1.37564e-11	0.0337744	0.0337744					1.10215	0.00623886
			1.10374	1.25286e-11	0.0327558	0.0327558					1.10374	0.0059525
			1.105	1.16326e-11	0.031968	0.031968					1.105	0.00573422
			1.10533	1.14085e-11	0.0317644	0.0317644					1.10533	0.00567828
			1.10692	1.03867e-11	0.0307994	0.0307994					1.10692	0.00541574
			1.10851	9.45474e-12	0.0298604	0.0298604					1.10851	0.00516443
			1.11011	8.60487e-12	0.0289466	0.0289466					1.11011	0.00492392
			1.1117	7.83002e-12	0.0280576	0.0280576					1.1117	0.00469378
			1.11329	7.12372e-12	0.0271928	0.0271928					1.11329	0.00447361
			1.11488	6.47997e-12	0.0263516	0.0263516					1.11488	0.00426301
			1.115	6.43374e-12	0.0262891	0.0262891					1.115	0.0042475
			1.11647	5.89335e-12	0.0255335	0.0255335					1.11647	0.00406162
			1.11806	5.35891e-12	0.024738	0.024738					1.11806	0.00386906
			1.11965	4.87207e-12	0.0239645	0.0239645					1.11965	0.00368497
			1.12125	4.42868e-12	0.0232126	0.0232126					1.12125	0.00350904
			1.12284	4.02494e-12	0.0224817	0.0224817					1.12284	0.00334091
			1.12443	3.65735e-12	0.0217713	0.0217713					1.12443	0.00318027
			1.125	3.53376e-12	0.0215215	0.0215215					1.125	0.00312446
			1.12602	3.32275e-12	0.0210809	0.0210809					1.12602	0.00302683
			1.12761	3.01823e-12	0.0204101	0.0204101					1.12761	0.00288028
			1.1292	2.74114e-12	0.0197584	0.0197584					1.1292	0.00274035
			1.1308	2.48905e-12	0.0191253	0.0191253					1.1308	0.00260676
			1.13239	2.25974e-12	0.0185103	0.0185103					1.13239	0.00247924
			1.13398	2.0512e-12	0.0179131	0.0179131					1.13398	0.00235755
			1.135	1.92749e-12	0.0175391	0.0175391					1.135	0.00228243
			1.13557	1.86158e-12	0.0173332	0.0173332					1.13557	0.00224143
			1.13716	1.68919e-12	0.0167701	0.0167701					1.13716	0.00213066
			1.13875	1.53249e-12	0.0162234	0.0162234					1.13875	0.00202501
			1.14035	1.39009e-12	0.0156928	0.0156928					1.14035	0.00192425
			1.14194	1.26069e-12	0.0151778	0.0151778					1.14194	0.00182819
			1.14353	1.14315e-12	0.014678	0.014678					1.14353	0.00173661
			1.145	1.04408e-12	0.0142292	0.0142292					1.145	0.00165578
			1.14512	1.03637e-12	0.0141931	0.0141931					1.14512	0.00164934
			1.14671	9.39406e-13	0.0137226	0.0137226					1.14671	0.00156618
			1.1483	8.51364e-13	0.0132662	0.0132662					1.1483	0.00148694
			1.14989	7.7144e-13	0.0128235	0.0128235					1.14989	0.00141146
			1.15149	6.98894e-13	0.0123941	0.0123941					1.15149	0.00133959
			1.15308	6.33056e-13	0.0119778	0.0119778					1.15308	0.00127114
			1.15467	5.73324e-13	0.0115741	0.0115741					1.15467	0.00120599
			1.155	5.61636e-13	0.0114918	0.0114918					1.155	0.00119286
			1.15626	5.19136e-13	0.0111827	0.0111827					1.15626	0.00114397
			1.15785	4.69983e-13	0.0108033	0.0108033					1.15785	0.00108495
			1.15944	4.25411e-13	0.0104357	0.0104357					1.15944	0.00102879
			1.16104	3.84999e-13	0.0100793	0.0100793					1.16104	0.000975373
			1.16263	3.48364e-13	0.00973404	0.00973404					1.16263	0.000924558
			1.16422	3.15161e-13	0.00939952	0.00939952					1.16422	0.000876239
			1.165	3.0003e-13	0.00923925	0.00923925					1.165	0.000853413
			1.16581	2.85072e-13	0.00907545	0.00907545					1.16581	0.000830305
			1.1674	2.5781e-13	0.00876155	0.00876155					1.1674	0.000786634
			1.16899	2.33114e-13	0.00845754	0.00845754					1.16899	0.000745131
			1.17059	2.10747e-13	0.00816315	0.00816315					1.17059	0.000705691
			1.17218	1.90492e-13	0.0078781	0.0078781					1.17218	0.000668227
			1.17377	1.72154e-13	0.00760213	0.00760213					1.17377	0.000632634
			1.175	1.59168e-13	0.00739472	0.00739472					1.175	0.000606335
			1.17536	1.55553e-13	0.00733499	0.00733499					1.17536	0.000598836
			1.17695	1.40529e-13	0.00707643	0.00707643					1.17695	0.000566738
			1.17854	1.26933e-13	0.0068262	0.0068262					1.17854	0.000536271
			1.18014	1.14633e-13	0.00658407	0.00658407					1.18014	0.000507354
			1.18173	1.03506e-13	0.00634979	0.00634979					1.18173	0.000479909
			1.18332	9.34433e-14	0.00612315	0.00612315					1.18332	0.000453867
			1.18491	8.4344e-14	0.00590393	0.00590393					1.18491	0.000429164
			1.185	8.38557e-14	0.00589174	0.00589174					1.185	0.000427808
			1.1865	7.6117e-14	0.00569191	0.00569191					1.1865	0.000405736
			1.18809	6.86807e-14	0.00548686	0.00548686					1.18809	0.000383517
			1.18968	6.19596e-14	0.0052886	0.0052886					1.18968	0.000362456
			1.19128	5.58866e-14	0.00509692	0.00509692					1.19128	0.000342487
			1.19287	5.04e-14	0.00491163	0.00491163					1.19287	0.00032356
			1.19446	4.54441e-14	0.00473253	0.00473253					1.19446	0.000305626
			1.195	4.38725e-14	0.00467308	0.00467308					1.195	0.000299751
			1.19605	4.09681e-14	0.00455944	0.00455944					1.19605	0.000288639
			1.19764	3.69269e-14	0.00439217	0.00439217					1.19764	0.00027254
			1.19923	3.32781e-14	0.00423056	0.00423056					1.19923	0.000257301
			1.20083	2.99846e-14	0.00407443	0.00407443					1.20083	0.000242868
			1.20242	2.70124e-14	0.00392361	0.00392361					1.20242	0.000229208
			1.20401	2.43305e-14	0.00377794	0.00377794					1.20401	0.000216272
			1.205	2.27949e-14	0.00368977	0.00368977					1.205	0.000208573
			1.2056	2.1911e-14	0.00363726	0.00363726					1.2056	0.000204037
			1.20719	1.97287e-14	0.00350142	0.00350142					1.20719	0.000192457
			1.20878	1.77606e-14	0.00337027	0.00337027					1.20878	0.000181503
			1.21038	1.5986e-14	0.00324366	0.00324366					1.21038	0.000171138
			1.21197	1.43862e-14	0.00312145	0.00312145					1.21197	0.000161341
			1.21356	1.29442e-14	0.0030035	0.0030035					1.21356	0.000152076
			1.215	1.17616e-14	0.00290024	0.00290024					1.215	0.000144126
			1.21515	1.16447e-14	0.00288968	0.00288968					1.21515	0.00014332
			1.21674	1.04738e-14	0.00277985	0.00277985					1.21674	0.000135043
			1.21833	9.41898e-15	0.00267389	0.00267389					1.21833	0.000127221
			1.21992	8.46894e-15	0.00257167	0.00257167					1.21992	0.000119833
			1.22152	7.61337e-15	0.00247308	0.00247308					1.22152	0.000112853
			1.22311	6.84301e-15	0.00237799	0.00237799					1.22311	0.000106259
			1.2247	6.14953e-15	0.0022863	0.0022863					1.2247	0.00010004
			1.225	6.02667e-15	0.00226937	0.00226937					1.225	9.88999e-05
			1.22629	5.52534e-15	0.00219789	0.00219789					1.22629	9.41592e-05
			1.22788	4.96368e-15	0.00211267	0.00211267					1.22788	8.86118e-05
			1.22947	4.45829e-15	0.00203051	0.00203051					1.22947	8.33801e-05
			1.23107	4.00367e-15	0.00195132	0.00195132					1.23107	7.84407e-05
			1.23266	3.59475e-15	0.00187501	0.00187501					1.23266	7.37818e-05
			1.23425	3.22706e-15	0.00180147	0.00180147					1.23425	6.9386e-05
			1.235	3.06672e-15	0.00176772	0.00176772					1.235	6.73985e-05
			1.23584	2.89645e-15	0.00173062	0.00173062					1.23584	6.52415e-05
			1.23743	2.59926e-15	0.00166237	0.00166237					1.23743	6.13309e-05
			1.23902	2.33216e-15	0.00159663	0.00159663					1.23902	5.76482e-05
			1.24062	2.09213e-15	0.00153331	0.00153331					1.24062	5.4176e-05
			1.24221	1.87647e-15	0.00147234	0.00147234					1.24221	5.09025e-05
			1.2438	1.68275e-15	0.00141362	0.00141362					1.2438	4.7822e-05
			1.245	1.54973e-15	0.00137076	0.00137076					1.245	4.56124e-05
			1.24539	1.50876e-15	0.00135709	0.00135709					1.24539	4.49168e-05
			1.24698	1.35253e-15	0.00130268	0.00130268					1.24698	4.21811e-05
			1.24857	1.21226e-15	0.0012503	0.0012503					1.24857	3.96032e-05
			1.25017	1.08635e-15	0.00119989	0.00119989					1.25017	3.71773e-05
			1.25176	9.7334e-16	0.00115138	0.00115138					1.25176	3.48976e-05
			1.25335	8.71935e-16	0.00110471	0.00110471					1.25335	3.27464e-05
			1.25494	7.80955e-16	0.0010598	0.0010598					1.25494	3.07298e-05
			1.255	7.77713e-16	0.00105815	0.00105815					1.255	3.06538e-05
			1.25653	6.99349e-16	0.00101661	0.00101661					1.25653	2.88241e-05
			1.25812	6.26157e-16	0.000975067	0.000975067					1.25812	2.70354e-05
			1.25971	5.60528e-16	0.000935111	0.000935111					1.25971	2.53577e-05
			1.26131	5.01689e-16	0.000896693	0.000896693					1.26131	2.37736e-05
			1.2629	4.4895e-16	0.000859753	0.000859753					1.2629	2.22889e-05
			1.26449	4.01681e-16	0.000824238	0.000824238					1.26449	2.08918e-05
			1.265	3.87584e-16	0.000813145	0.000813145					1.265	2.04592e-05
			1.26608	3.59326e-16	0.000790103	0.000790103					1.26608	1.95766e-05
			1.26767	3.21382e-16	0.000757295	0.000757295					1.26767	1.83432e-05
			1.26926	2.87394e-16	0.000725766	0.000725766					1.26926	1.71799e-05
			1.27086	2.56955e-16	0.000695467	0.000695467					1.27086	1.60926e-05
			1.27245	2.29699e-16	0.000666361	0.000666361					1.27245	1.50697e-05
			1.27404	2.05299e-16	0.000638398	0.000638398					1.27404	1.4111e-05
			1.275	1.91823e-16	0.000622049	0.000622049					1.275	1.35615e-05
			1.27563	1.83458e-16	0.000611536	0.000611536					1.27563	1.32108e-05
			1.27722	1.63912e-16	0.000585742	0.000585742					1.27722	1.23632e-05
			1.27881	1.46422e-16	0.000560969	0.000560969					1.27881	1.15682e-05
			1.28041	1.30776e-16	0.000537183	0.000537183					1.28041	1.08259e-05
			1.282	1.16781e-16	0.000514346	0.000514346					1.282	1.01244e-05
			1.28359	1.04265e-16	0.000492424	0.000492424					1.28359	9.4697e-06
			1.285	9.42795e-17	0.000473719	0.000473719					1.285	8.92607e-06
			1.28518	9.30749e-17	0.00047138	0.00047138					1.28518	8.85592e-06
			1.28677	8.30706e-17	0.000451188	0.000451188					1.28677	8.28306e-06
			1.28836	7.41287e-17	0.000431809	0.000431809					1.28836	7.73943e-06
			1.28995	6.61377e-17	0.000413216	0.000413216					1.28995	7.23672e-06
			1.29155	5.89975e-17	0.000395376	0.000395376					1.29155	6.76323e-06
			1.29314	5.26191e-17	0.000378263	0.000378263					1.29314	6.31898e-06
			1.29473	4.69222e-17	0.000361853	0.000361853					1.29473	5.90395e-06
			1.295	4.60172e-17	0.000359135	0.000359135					1.295	5.8338e-06
			1.29632	4.18345e-17	0.000346112	0.000346112					1.29632	5.5123e-06
			1.29791	3.72918e-17	0.000331019	0.000331019					1.29791	5.14988e-06
			1.2995	3.32368e-17	0.000316547	0.000316547					1.2995	4.80499e-06
			1.3011	2.96174e-17	0.000302677	0.000302677					1.3011	4.48349e-06
			1.30269	2.63875e-17	0.000289376	0.000289376					1.30269	4.18537e-06
			1.30428	2.35056e-17	0.000276632	0.000276632					1.30428	3.90479e-06
			1.305	2.23051e-17	0.000271037	0.000271037					1.305	3.78788e-06
			1.30587	2.09349e-17	0.000264416	0.000264416					1.30587	3.64759e-06
			1.30746	1.8642e-17	0.000252714	0.000252714					1.30746	3.40208e-06
			1.30905	1.65973e-17	0.000241499	0.000241499					1.30905	3.1741e-06
			1.31065	1.47743e-17	0.000230757	0.000230757					1.31065	2.95782e-06
			1.31224	1.31492e-17	0.000220466	0.000220466					1.31224	2.75907e-06
			1.31383	1.17008e-17	0.00021061	0.00021061					1.31383	2.57202e-06
			1.315	1.07368e-17	0.000203628	0.000203628					1.315	2.44342e-06
			1.31542	1.04101e-17	0.000201174	0.000201174					1.31542	2.39665e-06
			1.31701	9.26019e-18	0.000192138	0.000192138					1.31701	2.23298e-06
			1.3186	8.23585e-18	0.000183484	0.000183484					1.3186	2.081e-06
			1.3202	7.32348e-18	0.000175202	0.000175202					1.3202	1.9407e-06
			1.32179	6.51107e-18	0.000167275	0.000167275					1.32179	1.80626e-06
			1.32338	5.78777e-18	0.000159688	0.000159688					1.32338	1.6835e-06
			1.32497	5.14392e-18	0.000152428	0.000152428					1.32497	1.56659e-06
			1.325	5.13245e-18	0.000152292	0.000152292					1.325	1.56075e-06
			1.32656	4.57086e-18	0.000145481	0.000145481					1.32656	1.45553e-06
			1.32815	4.06094e-18	0.000138836	0.000138836					1.32815	1.35615e-06
			1.32974	3.60726e-18	0.000132476	0.000132476					1.32974	1.26263e-06
			1.33134	3.20373e-18	0.000126394	0.000126394					1.33134	1.17494e-06
			1.33293	2.84482e-18	0.000120579	0.000120579					1.33293	1.09311e-06
			1.33452	2.52568e-18	0.000115019	0.000115019					1.33452	1.01712e-06
			1.335	2.43648e-18	0.000113389	0.000113389					1.335	9.93734e-07
			1.33611	2.24195e-18	0.000109701	0.000109701					1.33611	9.4697e-07
			1.3377	1.98974e-18	0.000104617	0.000104617					1.3377	8.76824e-07
			1.33929	1.76559e-18	9.97581e-05	9.97581e-05					1.33929	8.18369e-07
			1.34089	1.56642e-18	9.51115e-05	9.51115e-05					1.34089	7.59914e-07
			1.34248	1.38947e-18	9.06734e-05	9.06734e-05					1.34248	7.07305e-07
			1.34407	1.23229e-18	8.64334e-05	8.64334e-05					1.34407	6.54695e-07
			1.345	1.14864e-18	8.40388e-05	8.40388e-05					1.345	6.25468e-07
			1.34566	1.0927e-18	8.23811e-05	8.23811e-05					1.34566	6.07931e-07
			1.34725	9.68756e-19	7.85095e-05	7.85095e-05					1.34725	5.649e-07
			1.34884	8.58718e-19	7.48116e-05	7.48116e-05					1.34884	5.24557e-07
			1.35044	7.61041e-19	7.12771e-05	7.12771e-05					1.35044	4.8701e-07
			1.35203	6.74361e-19	6.7906e-05	6.7906e-05					1.35203	4.5207e-07
			1.35362	5.97447e-19	6.46843e-05	6.46843e-05					1.35362	4.19564e-07
			1.355	5.3776e-19	6.20082e-05	6.20082e-05					1.355	3.93196e-07
			1.35521	5.29211e-19	6.16086e-05	6.16086e-05					1.35521	3.89326e-07
			1.3568	4.68687e-19	5.86753e-05	5.86753e-05					1.3568	3.61205e-07
			1.35839	4.15012e-19	5.58707e-05	5.58707e-05					1.35839	3.35055e-07
			1.35998	3.67417e-19	5.31981e-05	5.31981e-05					1.35998	3.10743e-07
			1.36158	3.25226e-19	5.06436e-05	5.06436e-05					1.36158	2.88145e-07
			1.36317	2.87828e-19	4.82109e-05	4.82109e-05					1.36317	2.67144e-07
			1.36476	2.54686e-19	4.58858e-05	4.58858e-05					1.36476	2.47629e-07
			1.365	2.50022e-19	4.55452e-05	4.55452e-05					1.365	2.44806e-07
			1.36635	2.2532e-19	4.36685e-05	4.36685e-05					1.36635	2.295e-07
			1.36794	1.99305e-19	4.15555e-05	4.15555e-05					1.36794	2.1266e-07
			1.36953	1.76263e-19	3.95397e-05	3.95397e-05					1.36953	1.97022e-07
			1.37113	1.55857e-19	3.76178e-05	3.76178e-05					1.37113	1.82501e-07
			1.37272	1.3779e-19	3.57828e-05	3.57828e-05					1.37272	1.69021e-07
			1.37431	1.21795e-19	3.40347e-05	3.40347e-05					1.37431	1.56508e-07
			1.375	1.15439e-19	3.33014e-05	3.33014e-05					1.375	1.51363e-07
			1.3759	1.07639e-19	3.237e-05	3.237e-05					1.3759	1.44897e-07
			1.37749	9.51104e-20	3.07817e-05	3.07817e-05					1.37749	1.34124e-07
			1.37908	8.40256e-20	2.92664e-05	2.92664e-05					1.37908	1.24129e-07
			1.38068	7.42198e-20	2.78241e-05	2.78241e-05					1.38068	1.14859e-07
			1.38227	6.55469e-20	2.64513e-05	2.64513e-05					1.38227	1.06263e-07
			1.38386	5.7877e-20	2.51411e-05	2.51411e-05					1.38386	9.82931e-08
			1.385	5.29308e-20	2.4241e-05	2.4241e-05					1.385	9.29392e-08
			1.38545	5.10958e-20	2.38934e-05	2.38934e-05					1.38545	9.09044e-08
			1.38704	4.51011e-20	2.27048e-05	2.27048e-05					1.38704	8.40564e-08
			1.38863	3.98028e-20	2.15753e-05	2.15753e-05					1.38863	7.77111e-08
			1.39023	3.51207e-20	2.0498e-05	2.0498e-05					1.39023	7.18317e-08
			1.39182	3.09838e-20	1.94727e-05	1.94727e-05					1.39182	6.63855e-08
			1.39341	2.73295e-20	1.84961e-05	1.84961e-05					1.39341	6.13414e-08
			1.395	2.41019e-20	1.75647e-05	1.75647e-05					1.395	5.66707e-08

## Sheet: Fig. 2e
		ATL1cyto-K
Probability (%)	low-FRET	22.4741	24.166	27.4205
	high- FRET	77.5259	75.834	72.5795

## Sheet: Fig. 3c
S398Y+GTPγS								S398Y+GDP/AlF4-
			Fitted Curves Plot								Fitted Curves Plot
Bin Center	Probability of count(%)	SD	Independent Variable	Fit Peak 1	Fit Peak 2	Cumulative Fit Peak		Bin Center	Probability of count(%)	SD	Independent Variable	Fit Peak
-0.195	0.00285878	0.00127848	-0.195	0.00224328	9.41178e-13	0.00224328		-0.195	0	0	-0.195	4.39155e-12
-0.185	0.00285878	0.00127848	-0.19341	0.00232551	1.05039e-12	0.00232551		-0.185	0	0	-0.19341	4.86212e-12
-0.175	0.00171527	0.000990309	-0.19182	0.00241043	1.17203e-12	0.00241043		-0.175	0	0	-0.19182	5.3821e-12
-0.165	0.00571755	0.00180805	-0.19023	0.00249814	1.30748e-12	0.00249814		-0.165	0	0	-0.19023	5.95657e-12
-0.155	0.00343053	0.00140051	-0.18863	0.00258871	1.45828e-12	0.00258871		-0.155	0	0	-0.18863	6.59107e-12
-0.145	0.00743282	0.00206149	-0.18704	0.00268222	1.62614e-12	0.00268222		-0.145	0	0	-0.18704	7.29182e-12
-0.135	0.00457404	0.00161717	-0.18545	0.00277875	1.81293e-12	0.00277875		-0.135	0	0	-0.18545	8.06552e-12
-0.125	0.0120069	0.00262011	-0.185	0.00280663	1.86953e-12	0.00280663		-0.125	0	0	-0.185	8.29875e-12
-0.115	0.00800457	0.00213931	-0.18386	0.00287839	2.02077e-12	0.00287839		-0.115	0	0	-0.18386	8.91959e-12
-0.105	0.0160091	0.00302544	-0.18227	0.00298121	2.25195e-12	0.00298121		-0.105	0.00155768	0.000899327	-0.18227	9.8623e-12
-0.095	0.0154374	0.00297093	-0.18068	0.00308731	2.50906e-12	0.00308731		-0.095	0.000519227	0.000519227	-0.18068	1.09025e-11
-0.085	0.0177244	0.0031834	-0.17908	0.00319679	2.79493e-12	0.00319679		-0.085	0.00103845	0.000734296	-0.17908	1.20502e-11
-0.075	0.0263007	0.00387783	-0.17749	0.00330971	3.11273e-12	0.00330971		-0.075	0.000519227	0.000519227	-0.17749	1.33161e-11
-0.065	0.0297313	0.00412298	-0.1759	0.00342619	3.46593e-12	0.00342619		-0.065	0.000519227	0.000519227	-0.1759	1.47123e-11
-0.055	0.030303	0.00416244	-0.175	0.00349373	3.68301e-12	0.00349373		-0.055	0.000519227	0.000519227	-0.175	1.55652e-11
-0.045	0.0320183	0.00427862	-0.17431	0.00354631	3.85842e-12	0.00354631		-0.045	0.00155768	0.000899327	-0.17431	1.62518e-11
-0.035	0.0400229	0.00478365	-0.17272	0.00367018	4.29444e-12	0.00367018		-0.035	0.00155768	0.000899327	-0.17272	1.79489e-11
-0.025	0.0606061	0.00588658	-0.17113	0.00379788	4.77873e-12	0.00379788		-0.025	0.00103845	0.000734296	-0.17113	1.98195e-11
-0.015	0.0543168	0.00557278	-0.16953	0.00392952	5.31652e-12	0.00392952		-0.015	0.00415382	0.0014686	-0.16953	2.18809e-11
-0.005	0.084048	0.00693217	-0.16794	0.0040652	5.91361e-12	0.0040652		-0.005	0.00259613	0.00116103	-0.16794	2.41521e-11
0.005	0.0960549	0.00741079	-0.16635	0.00420504	6.57639e-12	0.00420504		0.005	0.00363459	0.00137374	-0.16635	2.6654e-11
0.015	0.084048	0.00693217	-0.165	0.0043271	7.19588e-12	0.0043271		0.015	0.00207691	0.00103845	-0.165	2.89764e-11
0.025	0.114923	0.00810603	-0.16476	0.00434912	7.31189e-12	0.00434912		0.025	0.00259613	0.00116103	-0.16476	2.94096e-11
0.035	0.133791	0.00874617	-0.16317	0.00449756	8.12796e-12	0.00449756		0.035	0.00363459	0.00137374	-0.16317	3.24438e-11
0.045	0.144082	0.00907634	-0.16158	0.00465047	9.03316e-12	0.00465047		0.045	0.00467304	0.00155768	-0.16158	3.57843e-11
0.055	0.167524	0.00978687	-0.15998	0.00480797	1.00372e-11	0.00480797		0.055	0.00726918	0.00194277	-0.15998	3.94613e-11
0.065	0.152659	0.00934256	-0.15839	0.00497017	1.11504e-11	0.00497017		0.065	0.00934609	0.00220289	-0.15839	4.35078e-11
0.075	0.178959	0.0101154	-0.1568	0.00513718	1.23845e-11	0.00513718		0.075	0.0124614	0.00254368	-0.1568	4.79603e-11
0.085	0.178959	0.0101154	-0.15521	0.00530911	1.37523e-11	0.00530911		0.085	0.00934609	0.00220289	-0.15521	5.28583e-11
0.095	0.188107	0.0103707	-0.155	0.0053322	1.39437e-11	0.0053322		0.095	0.0129807	0.00259613	-0.155	5.35406e-11
0.105	0.216695	0.0111309	-0.15362	0.0054861	1.5268e-11	0.0054861		0.105	0.0171345	0.00298273	-0.15362	5.82453e-11
0.115	0.226415	0.0113778	-0.15203	0.00566826	1.69472e-11	0.00566826		0.115	0.0166153	0.00293719	-0.15203	6.41697e-11
0.125	0.234991	0.0115913	-0.15044	0.00585572	1.8807e-11	0.00585572		0.125	0.016096	0.00289093	-0.15044	7.06829e-11
0.135	0.242424	0.0117732	-0.14884	0.00604861	2.08667e-11	0.00604861		0.135	0.0212883	0.00332467	-0.14884	7.7842e-11
0.145	0.249857	0.0119523	-0.14725	0.00624705	2.31471e-11	0.00624705		0.145	0.0233652	0.00348308	-0.14725	8.57109e-11
0.155	0.276158	0.0125656	-0.14566	0.00645117	2.56714e-11	0.00645117		0.155	0.0290767	0.00388554	-0.14566	9.43565e-11
0.165	0.274443	0.0125265	-0.145	0.0065376	2.67967e-11	0.0065376		0.165	0.0295959	0.00392008	-0.145	9.8191e-11
0.175	0.288736	0.0128486	-0.14407	0.00666111	2.84648e-11	0.00666111		0.175	0.0353074	0.00428165	-0.14407	1.03855e-10
0.185	0.30932	0.0132987	-0.14248	0.006877	3.15557e-11	0.006877		0.185	0.0301152	0.00395431	-0.14248	1.14288e-10
0.195	0.317896	0.0134818	-0.14089	0.00709898	3.4975e-11	0.00709898		0.195	0.0436151	0.00475879	-0.14089	1.25745e-10
0.205	0.331618	0.0137697	-0.13929	0.00732718	3.87566e-11	0.00732718		0.205	0.0404997	0.00458569	-0.13929	1.38324e-10
0.215	0.325901	0.0136505	-0.1377	0.00756174	4.29381e-11	0.00756174		0.215	0.0488073	0.00503409	-0.1377	1.52132e-10
0.225	0.344768	0.0140401	-0.13611	0.00780282	4.75607e-11	0.00780282		0.225	0.0539996	0.0052951	-0.13611	1.67288e-10
0.235	0.346484	0.0140749	-0.135	0.00797505	5.10735e-11	0.00797505		0.235	0.0597111	0.00556809	-0.135	1.78735e-10
0.245	0.35163	0.0141791	-0.13452	0.00805055	5.267e-11	0.00805055		0.245	0.0576342	0.00547039	-0.13452	1.83919e-10
0.255	0.342481	0.0139934	-0.13293	0.00830508	5.83162e-11	0.00830508		0.255	0.0706149	0.00605517	-0.13293	2.02165e-10
0.265	0.371641	0.014577	-0.13134	0.00856657	6.45535e-11	0.00856657		0.265	0.0835955	0.00658825	-0.13134	2.22178e-10
0.275	0.364208	0.0144305	-0.12974	0.00883515	7.14437e-11	0.00883515		0.275	0.0747687	0.00623072	-0.12974	2.44126e-10
0.285	0.344197	0.0140284	-0.12815	0.00911098	7.90526e-11	0.00911098		0.285	0.089307	0.0068096	-0.12815	2.68192e-10
0.295	0.344768	0.0140401	-0.12656	0.00939423	8.74534e-11	0.00939423		0.295	0.0950185	0.00702397	-0.12656	2.94574e-10
0.305	0.363065	0.0144078	-0.125	0.00967947	9.65426e-11	0.00967947		0.305	0.124614	0.00804383	-0.125	3.2292e-10
0.315	0.38765	0.0148876	-0.12497	0.00968503	9.67267e-11	0.00968503		0.315	0.128768	0.0081768	-0.12497	3.2349e-10
0.325	0.359634	0.0143395	-0.12338	0.00998356	1.06961e-10	0.00998356		0.325	0.133961	0.00834002	-0.12338	3.55177e-10
0.335	0.37793	0.0146998	-0.12179	0.01029	1.18253e-10	0.01029		0.335	0.14123	0.00856331	-0.12179	3.89894e-10
0.345	0.441967	0.0158964	-0.1202	0.0106044	1.3071e-10	0.0106044		0.345	0.155249	0.00897828	-0.1202	4.27924e-10
0.355	0.441395	0.0158862	-0.1186	0.0109271	1.44449e-10	0.0109271		0.355	0.19471	0.0100548	-0.1186	4.69573e-10
0.365	0.396798	0.0150623	-0.11701	0.0112581	1.59599e-10	0.0112581		0.365	0.207691	0.0103845	-0.11701	5.15179e-10
0.375	0.458548	0.0161919	-0.11542	0.0115977	1.76301e-10	0.0115977		0.375	0.251306	0.011423	-0.11542	5.65106e-10
0.385	0.469983	0.0163925	-0.115	0.0116889	1.80991e-10	0.0116889		0.385	0.277267	0.0119985	-0.115	5.79068e-10
0.395	0.486564	0.0166792	-0.11383	0.011946	1.9471e-10	0.011946		0.395	0.317767	0.012845	-0.11383	6.19755e-10
0.405	0.58319	0.0182604	-0.11224	0.0123032	2.14995e-10	0.0123032		0.405	0.354113	0.0135597	-0.11224	6.79559e-10
0.415	0.588908	0.0183497	-0.11065	0.0126694	2.37345e-10	0.0126694		0.415	0.417978	0.0147318	-0.11065	7.44992e-10
0.425	0.683248	0.0197649	-0.10905	0.0130449	2.61963e-10	0.0130449		0.425	0.455881	0.0153852	-0.10905	8.16573e-10
0.435	0.690109	0.0198639	-0.10746	0.0134298	2.89075e-10	0.0134298		0.435	0.58465	0.0174231	-0.10746	8.94862e-10
0.445	0.770726	0.0209921	-0.10587	0.0138242	3.18925e-10	0.0138242		0.445	0.610611	0.0178058	-0.10587	9.80472e-10
0.455	0.88279	0.0224664	-0.105	0.0140442	3.36514e-10	0.0140442		0.455	0.710303	0.0192044	-0.105	1.03065e-09
0.465	0.955975	0.0233791	-0.10428	0.0142284	3.51784e-10	0.0142284		0.465	0.847378	0.0209757	-0.10428	1.07406e-09
0.475	1.08405	0.024896	-0.10269	0.0146426	3.87948e-10	0.0146426		0.475	0.916436	0.0218137	-0.10269	1.17637e-09
0.485	1.15209	0.0256654	-0.1011	0.0150669	4.27739e-10	0.0150669		0.485	1.11011	0.0240083	-0.1011	1.28818e-09
0.495	1.35277	0.0278111	-0.0995	0.0155015	4.71513e-10	0.0155015		0.495	1.20253	0.0249877	-0.0995	1.41034e-09
0.505	1.52487	0.0295272	-0.09791	0.0159465	5.19659e-10	0.0159465		0.505	1.36505	0.0266227	-0.09791	1.5438e-09
0.515	1.61635	0.0304	-0.09632	0.0164023	5.72601e-10	0.0164023		0.515	1.4798	0.0277191	-0.09632	1.68956e-09
0.525	1.79817	0.0320642	-0.095	0.0167889	6.20526e-10	0.0167889		0.525	1.66308	0.0293857	-0.095	1.82071e-09
0.535	1.98399	0.0336802	-0.09473	0.0168689	6.308e-10	0.0168689		0.535	1.77939	0.0303958	-0.09473	1.84874e-09
0.545	2.15609	0.0351106	-0.09314	0.0173466	6.94774e-10	0.0173466		0.545	2.05925	0.0326989	-0.09314	2.02253e-09
0.555	2.36535	0.036775	-0.09155	0.0178355	7.65077e-10	0.0178355		0.555	2.12364	0.0332062	-0.09155	2.21223e-09
0.565	2.53917	0.0381022	-0.08995	0.0183358	8.42316e-10	0.0183358		0.565	2.40194	0.0353151	-0.08995	2.41928e-09
0.575	2.61178	0.0386432	-0.08836	0.0188478	9.27153e-10	0.0188478		0.575	2.49644	0.0360031	-0.08836	2.6452e-09
0.585	2.79017	0.0399411	-0.08677	0.0193716	1.02033e-09	0.0193716		0.585	2.72231	0.0375965	-0.08677	2.89166e-09
0.595	2.99657	0.0413921	-0.08518	0.0199074	1.12263e-09	0.0199074		0.595	2.89365	0.0387616	-0.08518	3.16049e-09
0.605	3.06632	0.0418711	-0.085	0.0199688	1.13483e-09	0.0199688		0.605	3.07227	0.03994	-0.085	3.19243e-09
0.615	3.16524	0.0425411	-0.08359	0.0204553	1.23493e-09	0.0204553		0.615	3.06344	0.0398826	-0.08359	3.45366e-09
0.625	3.22584	0.0429464	-0.082	0.0210157	1.35818e-09	0.0210157		0.625	3.28255	0.0412843	-0.082	3.77331e-09
0.635	3.18982	0.0427059	-0.08041	0.0215887	1.49342e-09	0.0215887		0.635	3.30644	0.0414342	-0.08041	4.12176e-09
0.645	3.2207	0.0429121	-0.07881	0.0221744	1.64178e-09	0.0221744		0.645	3.38536	0.0419258	-0.07881	4.50154e-09
0.655	3.11607	0.0422093	-0.07722	0.0227731	1.80449e-09	0.0227731		0.655	3.40301	0.0420349	-0.07722	4.91537e-09
0.665	3.08691	0.0420114	-0.07563	0.023385	1.98293e-09	0.023385		0.665	3.47363	0.0424688	-0.07563	5.36621e-09
0.675	3.02401	0.0415812	-0.075	0.0236311	2.0583e-09	0.0236311		0.675	3.39419	0.0419804	-0.075	5.55583e-09
0.685	2.95655	0.0411147	-0.07404	0.0240102	2.17855e-09	0.0240102		0.685	3.34226	0.0416581	-0.07404	5.85735e-09
0.695	2.85363	0.0403928	-0.07245	0.024649	2.39297e-09	0.024649		0.695	3.22648	0.0409301	-0.07245	6.3922e-09
0.705	2.73128	0.0395173	-0.07086	0.0253015	2.62794e-09	0.0253015		0.705	3.03229	0.0396793	-0.07086	6.97452e-09
0.715	2.4797	0.0376535	-0.06926	0.025968	2.88537e-09	0.025968		0.715	3.01255	0.03955	-0.06926	7.60849e-09
0.725	2.31103	0.0363503	-0.06767	0.0266486	3.16737e-09	0.0266486		0.725	2.92273	0.0389559	-0.06767	8.29849e-09
0.735	2.13665	0.034952	-0.06608	0.0273436	3.4762e-09	0.0273436		0.735	2.77994	0.0379924	-0.06608	9.0494e-09
0.745	1.95769	0.0334562	-0.065	0.0278239	3.70252e-09	0.0278239		0.745	2.58523	0.0366377	-0.065	9.59677e-09
0.755	1.80675	0.0321406	-0.06449	0.0280531	3.81433e-09	0.0280531		0.755	2.44764	0.0356494	-0.06449	9.86635e-09
0.765	1.62436	0.0304751	-0.0629	0.0287773	4.18449e-09	0.0287773		0.765	2.31056	0.0346368	-0.0629	1.0755e-08
0.775	1.4454	0.0287474	-0.06131	0.0295164	4.58961e-09	0.0295164		0.775	2.00006	0.0322256	-0.06131	1.17215e-08
0.785	1.24471	0.0266771	-0.05971	0.0302706	5.03289e-09	0.0302707		0.785	1.84585	0.0309583	-0.05971	1.27724e-08
0.795	1.08348	0.0248894	-0.05812	0.0310402	5.51783e-09	0.0310402		0.795	1.68956	0.0296187	-0.05812	1.39149e-08
0.805	1.00343	0.0239524	-0.05653	0.0318252	6.04826e-09	0.0318252		0.805	1.5338	0.0282204	-0.05653	1.51567e-08
0.815	0.810749	0.0215302	-0.055	0.0325954	6.60537e-09	0.0325954		0.815	1.30378	0.0260184	-0.055	1.64532e-08
0.825	0.750143	0.0207099	-0.05494	0.0326259	6.62824e-09	0.0326259		0.825	1.14282	0.0243594	-0.05494	1.65062e-08
0.835	0.637507	0.0190918	-0.05335	0.0334424	7.26232e-09	0.0334424		0.835	1.0587	0.0234458	-0.05335	1.79724e-08
0.845	0.548313	0.017706	-0.05176	0.034275	7.9554e-09	0.034275		0.845	0.90034	0.0216213	-0.05176	1.95652e-08
0.855	0.473985	0.0164622	-0.05017	0.0351238	8.71281e-09	0.0351238		0.855	0.772091	0.0200222	-0.05017	2.12951e-08
0.865	0.383076	0.0147995	-0.04857	0.035989	9.54037e-09	0.035989		0.865	0.695245	0.0189997	-0.04857	2.31736e-08
0.875	0.338479	0.0139114	-0.04698	0.0368708	1.04443e-08	0.0368708		0.875	0.627226	0.0180464	-0.04698	2.52129e-08
0.885	0.303602	0.0131752	-0.04539	0.0377693	1.14315e-08	0.0377694		0.885	0.534285	0.0166558	-0.04539	2.74266e-08
0.895	0.249285	0.0119386	-0.045	0.0379923	1.16872e-08	0.0379923		0.895	0.427843	0.0149046	-0.045	2.79978e-08
0.905	0.20183	0.0107423	-0.0438	0.0386848	1.25094e-08	0.0386849		0.905	0.379036	0.0140287	-0.0438	2.98289e-08
0.915	0.177816	0.010083	-0.04221	0.0396175	1.3686e-08	0.0396175		0.915	0.304786	0.0125799	-0.04221	3.24355e-08
0.925	0.152087	0.00932505	-0.04062	0.0405674	1.49702e-08	0.0405674		0.925	0.25494	0.0115053	-0.04062	3.52632e-08
0.935	0.130932	0.00865223	-0.03902	0.0415347	1.63715e-08	0.0415347		0.935	0.199383	0.0101747	-0.03902	3.83302e-08
0.945	0.114351	0.00808584	-0.03743	0.0425197	1.79002e-08	0.0425197		0.945	0.190037	0.0099334	-0.03743	4.1656e-08
0.955	0.101772	0.00762816	-0.03584	0.0435224	1.95675e-08	0.0435225		0.955	0.156287	0.00900825	-0.03584	4.52617e-08
0.965	0.0714694	0.00639242	-0.035	0.0440594	2.05084e-08	0.0440595		0.965	0.130326	0.0082261	-0.035	4.72874e-08
0.975	0.0617496	0.00594185	-0.03425	0.0445431	2.13856e-08	0.0445432		0.975	0.100211	0.00721333	-0.03425	4.91703e-08
0.985	0.0554603	0.00563114	-0.03266	0.0455819	2.33678e-08	0.0455819		0.985	0.0809994	0.00648514	-0.03266	5.34061e-08
0.995	0.0634648	0.00602381	-0.03107	0.046639	2.55284e-08	0.046639		0.995	0.0747687	0.00623072	-0.03107	5.79961e-08
1.005	0.0451687	0.00508187	-0.02947	0.0477144	2.78829e-08	0.0477144		1.005	0.0721725	0.0061216	-0.02947	6.29687e-08
1.015	0.0417381	0.00488508	-0.02788	0.0488084	3.04482e-08	0.0488084		1.015	0.0555573	0.00537093	-0.02788	6.83542e-08
1.025	0.0463122	0.0051458	-0.02629	0.049921	3.32425e-08	0.049921		1.025	0.0477689	0.00498025	-0.02629	7.41866e-08
1.035	0.030303	0.00416244	-0.025	0.0508376	3.56915e-08	0.0508376		1.035	0.0368651	0.00437508	-0.025	7.92714e-08
1.045	0.0314465	0.00424025	-0.0247	0.0510525	3.62857e-08	0.0510525		1.045	0.0264806	0.00370802	-0.0247	8.05015e-08
1.055	0.0245855	0.00374925	-0.02311	0.0522029	3.95992e-08	0.052203		1.055	0.0218075	0.00336498	-0.02311	8.73371e-08
1.065	0.0188679	0.00328448	-0.02152	0.0533724	4.32062e-08	0.0533725		1.065	0.0264806	0.00370802	-0.02152	9.47356e-08
1.075	0.0125786	0.00268177	-0.01992	0.0545612	4.71319e-08	0.0545612		1.075	0.0238844	0.00352157	-0.01992	1.0274e-07
1.085	0.0120069	0.00262011	-0.01833	0.0557692	5.14035e-08	0.0557693		1.085	0.0103845	0.00232206	-0.01833	1.11401e-07
1.095	0.0148656	0.00291539	-0.01674	0.0569967	5.60505e-08	0.0569968		1.095	0.0155768	0.00284393	-0.01674	1.20769e-07
1.105	0.00857633	0.0022144	-0.01515	0.0582438	6.11046e-08	0.0582438		1.105	0.0119422	0.00249012	-0.01515	1.309e-07
1.115	0.00686106	0.00198062	-0.015	0.0583624	6.16038e-08	0.0583625		1.115	0.00882686	0.00214083	-0.015	1.31897e-07
1.125	0.00743282	0.00206149	-0.01356	0.0595105	6.66009e-08	0.0595105		1.125	0.00726918	0.00194277	-0.01356	1.41854e-07
1.135	0.0051458	0.00171527	-0.01197	0.0607969	7.25763e-08	0.060797		1.135	0.0077884	0.00201096	-0.01197	1.53695e-07
1.145	0.00800457	0.00213931	-0.01038	0.0621032	7.90715e-08	0.0621033		1.145	0.00623072	0.00179865	-0.01038	1.66493e-07
1.155	0.00114351	0.000808582	-0.00878	0.0634295	8.61292e-08	0.0634296		1.155	0.0057115	0.00172208	-0.00878	1.80322e-07
1.165	0.00457404	0.00161717	-0.00719	0.0647757	9.37976e-08	0.0647758		1.165	0.00363459	0.00137374	-0.00719	1.95264e-07
1.175	0.00457404	0.00161717	-0.0056	0.0661421	1.02128e-07	0.0661422		1.175	0.0057115	0.00172208	-0.0056	2.11402e-07
1.185	0.00228702	0.00114351	-0.005	0.066663	1.05454e-07	0.0666631		1.185	0.00259613	0.00116103	-0.005	2.17823e-07
1.195	0.00171527	0.000990309	-0.00401	0.0675286	1.11174e-07	0.0675287		1.195	0.00259613	0.00116103	-0.00401	2.28832e-07
1.205	0.00228702	0.00114351	-0.00242	0.0689354	1.20996e-07	0.0689355		1.205	0.00207691	0.00103845	-0.00242	2.47652e-07
1.215	0.00114351	0.000808582	-0.000825826	0.0703624	1.31659e-07	0.0703626		1.215	0.00155768	0.000899327	-0.000825826	2.67968e-07
1.225	0.000571755	0.000571755	0.000765766	0.0718098	1.43231e-07	0.07181		1.225	0.00103845	0.000734296	0.000765766	2.89896e-07
1.235	0	0	0.00236	0.0732776	1.55787e-07	0.0732778		1.235	0.00103845	0.000734296	0.00236	3.1356e-07
1.245	0.000571755	0.000571755	0.00395	0.0747658	1.69409e-07	0.074766		1.245	0	0	0.00395	3.39091e-07
1.255	0.000571755	0.000571755	0.005	0.0757598	1.79031e-07	0.0757599		1.255	0.000519227	0.000519227	0.005	3.57042e-07
1.265	0	0	0.00554	0.0762744	1.84184e-07	0.0762746		1.265	0.000519227	0.000519227	0.00554	3.6663e-07
1.275	0	0	0.00713	0.0778035	2.00205e-07	0.0778037		1.275	0.00103845	0.000734296	0.00713	3.96331e-07
1.285	0.000571755	0.000571755	0.00872	0.0793531	2.17574e-07	0.0793533		1.285	0.000519227	0.000519227	0.00872	4.28358e-07
1.295	0	0	0.01032	0.0809232	2.36401e-07	0.0809234		1.295	0.00155768	0.000899327	0.01032	4.62884e-07
1.305	0.000571755	0.000571755	0.01191	0.0825138	2.56802e-07	0.082514		1.305	0.000519227	0.000519227	0.01191	5.00098e-07
1.315	0	0	0.0135	0.0841248	2.78906e-07	0.0841251		1.315	0	0	0.0135	5.39996e-07
1.325	0.000571755	0.000571755	0.015	0.0856634	3.01443e-07	0.0856637		1.325	0	0	0.015	5.81534e-07
1.335	0	0	0.01509	0.0857563	3.0285e-07	0.0857566		1.335	0	0	0.01509	5.81534e-07
1.345	0	0	0.01668	0.0874083	3.28779e-07	0.0874086		1.345	0.000519227	0.000519227	0.01668	6.28265e-07
1.355	0	0	0.01827	0.0890806	3.56855e-07	0.089081		1.355	0	0	0.01827	6.80187e-07
1.365	0	0	0.01986	0.0907734	3.87246e-07	0.0907737		1.365	0	0	0.01986	7.3211e-07
1.375	0.000571755	0.000571755	0.02146	0.0924864	4.20138e-07	0.0924868		1.375	0	0	0.02146	7.94417e-07
1.385	0	0	0.02305	0.0942197	4.55728e-07	0.0942201		1.385	0	0	0.02305	8.56725e-07
1.395	0	0	0.02464	0.0959731	4.9423e-07	0.0959736		1.395	0	0	0.02464	9.24224e-07
			0.025	0.0963729	5.03375e-07	0.0963734					0.025	9.39801e-07
			0.02623	0.0977467	5.35872e-07	0.0977472					0.02623	9.96916e-07
			0.02782	0.0995403	5.8319e-07	0.0995409					0.02782	1.0748e-06
			0.02941	0.101354	6.28931e-07	0.101354					0.02941	1.15788e-06
			0.03101	0.103187	6.80389e-07	0.103188					0.03101	1.24614e-06
			0.0326	0.10504	7.37564e-07	0.105041					0.0326	1.3448e-06
			0.03419	0.106913	8.00457e-07	0.106914					0.03419	1.44864e-06
			0.035	0.107874	8.34763e-07	0.107875					0.035	1.50576e-06
			0.03578	0.108805	8.69068e-07	0.108806					0.03578	1.55768e-06
			0.03737	0.110716	9.37679e-07	0.110717					0.03737	1.6771e-06
			0.03896	0.112647	1.01772e-06	0.112648					0.03896	1.80691e-06
			0.04056	0.114596	1.09777e-06	0.114597					0.04056	1.9471e-06
			0.04215	0.116564	1.18925e-06	0.116565					0.04215	2.09768e-06
			0.04374	0.118551	1.28645e-06	0.118552					0.04374	2.25864e-06
			0.045	0.120139	1.3665e-06	0.12014					0.045	2.39364e-06
			0.04533	0.120556	1.38937e-06	0.120558					0.04533	2.42998e-06
			0.04692	0.12258	1.50372e-06	0.122581					0.04692	2.61171e-06
			0.04851	0.124621	1.6295e-06	0.124623					0.04851	2.80902e-06
			0.05011	0.12668	1.76101e-06	0.126682					0.05011	3.0219e-06
			0.0517	0.128757	1.89823e-06	0.128759					0.0517	3.25036e-06
			0.05329	0.130851	2.0526e-06	0.130853					0.05329	3.4944e-06
			0.05488	0.132962	2.21841e-06	0.132964					0.05488	3.75401e-06
			0.055	0.133122	2.22985e-06	0.133124					0.055	3.77478e-06
			0.05647	0.13509	2.39565e-06	0.135092					0.05647	4.03439e-06
			0.05806	0.137234	2.58433e-06	0.137237					0.05806	4.33555e-06
			0.05965	0.139395	2.79017e-06	0.139397					0.05965	4.65747e-06
			0.06125	0.141571	3.01315e-06	0.141574					0.06125	5.00535e-06
			0.06284	0.143763	3.25329e-06	0.143766					0.06284	5.374e-06
			0.06443	0.14597	3.50486e-06	0.145973					0.06443	5.76861e-06
			0.065	0.146765	3.60206e-06	0.146768					0.065	5.91919e-06
			0.06602	0.148192	3.78502e-06	0.148195					0.06602	6.19438e-06
			0.06761	0.150428	4.07662e-06	0.150432					0.06761	6.64611e-06
			0.0692	0.152679	4.3968e-06	0.152683					0.0692	7.13418e-06
			0.0708	0.154943	4.73985e-06	0.154948					0.0708	7.65341e-06
			0.07239	0.157221	5.11149e-06	0.157226					0.07239	8.20898e-06
			0.07398	0.159512	5.506e-06	0.159518					0.07398	8.8009e-06
			0.075	0.160989	5.77473e-06	0.160994					0.075	9.20589e-06
			0.07557	0.161816	5.9291e-06	0.161822					0.07557	9.43955e-06
			0.07716	0.164132	6.38651e-06	0.164138					0.07716	1.01145e-05
			0.07875	0.166459	6.87822e-06	0.166466					0.07875	1.08415e-05
			0.08035	0.168798	7.40423e-06	0.168806					0.08035	1.16203e-05
			0.08194	0.171148	7.97027e-06	0.171156					0.08194	1.24511e-05
			0.08353	0.173509	8.57633e-06	0.173517					0.08353	1.33389e-05
			0.085	0.1757	9.17667e-06	0.175709					0.085	1.42112e-05
			0.08512	0.175879	9.22813e-06	0.175888					0.08512	1.42839e-05
			0.08671	0.178259	9.92567e-06	0.178269					0.08671	1.52964e-05
			0.0883	0.180648	1.06747e-05	0.180659					0.0883	1.63764e-05
			0.08989	0.183046	1.14751e-05	0.183057					0.08989	1.75291e-05
			0.09149	0.185451	1.23385e-05	0.185463					0.09149	1.87597e-05
			0.09308	0.187864	1.3259e-05	0.187878					0.09308	2.00733e-05
			0.09467	0.190284	1.42481e-05	0.190299					0.09467	2.147e-05
			0.095	0.190788	1.44597e-05	0.190802					0.095	2.17764e-05
			0.09626	0.192711	1.53059e-05	0.192726					0.09626	2.29654e-05
			0.09785	0.195144	1.6438e-05	0.19516					0.09785	2.45594e-05
			0.09944	0.197582	1.76558e-05	0.197599					0.09944	2.62573e-05
			0.10104	0.200024	1.89537e-05	0.200043					0.10104	2.80694e-05
			0.10263	0.202472	2.03488e-05	0.202492					0.10263	3.00009e-05
			0.10422	0.204922	2.18353e-05	0.204944					0.10422	3.20571e-05
			0.105	0.206126	2.26015e-05	0.206148					0.105	3.31163e-05
			0.10581	0.207376	2.34305e-05	0.207399					0.10581	3.42534e-05
			0.1074	0.209832	2.51344e-05	0.209857					0.1074	3.65847e-05
			0.10899	0.21229	2.69525e-05	0.212317					0.10899	3.90718e-05
			0.11059	0.21475	2.89022e-05	0.214779					0.11059	4.17199e-05
			0.115	0.221573	3.50372e-05	0.221608					0.11218	4.45393e-05
			0.11536	0.22213	3.55918e-05	0.222165					0.11377	4.75404e-05
			0.11695	0.224588	3.81304e-05	0.224626					0.115	4.99912e-05
			0.11854	0.227044	4.08462e-05	0.227085					0.11536	5.07337e-05
			0.12014	0.229498	4.3745e-05	0.229542					0.11695	5.41294e-05
			0.12173	0.231949	4.68382e-05	0.231996					0.11854	5.77432e-05
			0.12332	0.234395	5.01429e-05	0.234446					0.12014	6.15855e-05
			0.12491	0.236838	5.3665e-05	0.236891					0.12173	6.56718e-05
			0.125	0.236976	5.38708e-05	0.23703					0.12332	7.00178e-05
			0.1265	0.239275	5.74214e-05	0.239332					0.12491	7.46337e-05
			0.12809	0.241706	6.14351e-05	0.241767					0.125	7.49037e-05
			0.12968	0.24413	6.57118e-05	0.244196					0.1265	7.95404e-05
			0.13128	0.246547	7.02687e-05	0.246618					0.12809	8.47534e-05
			0.13287	0.248957	7.51286e-05	0.249032					0.12968	9.02936e-05
			0.13446	0.251357	8.03087e-05	0.251438					0.13128	9.61712e-05
			0.135	0.25217	8.21384e-05	0.252253					0.13287	0.000102418
			0.13605	0.253748	8.58262e-05	0.253834					0.13446	0.000109048
			0.13764	0.256129	9.17038e-05	0.256221					0.135	0.00011139
			0.13923	0.2585	9.79588e-05	0.258598					0.13605	0.000116084
			0.14083	0.260859	0.000104626	0.260963					0.13764	0.000123555
			0.14242	0.263205	0.000111721	0.263317					0.13923	0.000131479
			0.14401	0.265539	0.000119274	0.265658					0.14083	0.00013988
			0.145	0.266985	0.000124214	0.267109					0.14242	0.000148795
			0.1456	0.267859	0.000127307	0.267986					0.14401	0.000158245
			0.14719	0.270165	0.000135855	0.2703					0.145	0.000164418
			0.14878	0.272455	0.000144946	0.2726					0.1456	0.000168266
			0.15038	0.27473	0.000154614	0.274885					0.14719	0.000178889
			0.15197	0.276988	0.000164889	0.277153					0.14878	0.000190146
			0.15356	0.279229	0.000175815	0.279405					0.15038	0.000202068
			0.155	0.281244	0.000186295	0.28143					0.15197	0.0002147
			0.15515	0.281453	0.000187421	0.28164					0.15356	0.000228081
			0.15674	0.283657	0.000199754	0.283857					0.155	0.000240875
			0.15833	0.285842	0.000212853	0.286055					0.15515	0.000242245
			0.15992	0.288007	0.000226764	0.288234					0.15674	0.000257246
			0.16152	0.290151	0.000241538	0.290393					0.15833	0.000273119
			0.16311	0.292274	0.000257216	0.292531					0.15992	0.000289916
			0.1647	0.294375	0.000273854	0.294649					0.16152	0.000307694
			0.165	0.294769	0.000277101	0.295046					0.16311	0.000326495
			0.16629	0.296452	0.000291504	0.296744					0.1647	0.000346376
			0.16788	0.298506	0.000310234	0.298817					0.165	0.000350255
			0.16947	0.300536	0.000330091	0.300866					0.16629	0.000367405
			0.17107	0.302541	0.000351155	0.302892					0.16788	0.000389633
			0.17266	0.30452	0.000373476	0.304894					0.16947	0.000413128
			0.17425	0.306473	0.000397136	0.30687					0.17107	0.000437958
			0.175	0.307385	0.000408782	0.307794					0.17266	0.000464189
			0.17584	0.308399	0.000422207	0.308821					0.17425	0.0004919
			0.17743	0.310297	0.000448765	0.310746					0.175	0.000505509
			0.17902	0.312167	0.000476895	0.312644					0.17584	0.000521169
			0.18062	0.314008	0.000506684	0.314514					0.17743	0.000552068
			0.18221	0.315819	0.000538216	0.316357					0.17902	0.000584696
			0.1838	0.3176	0.000571595	0.318171					0.18062	0.000619131
			0.185	0.318923	0.000598067	0.319521					0.18221	0.000655467
			0.18539	0.31935	0.000606918	0.319957					0.1838	0.000693807
			0.18698	0.321068	0.000644288	0.321713					0.185	0.000724135
			0.18857	0.322755	0.000683814	0.323439					0.18539	0.000734254
			0.19017	0.324408	0.000725609	0.325134					0.18698	0.000776904
			0.19176	0.326029	0.000769806	0.326799					0.18857	0.000821879
			0.19335	0.327615	0.000816518	0.328432					0.19017	0.000869295
			0.19494	0.329167	0.000865883	0.330033					0.19176	0.000919271
			0.195	0.329225	0.000867804	0.330093					0.19335	0.000971936
			0.19653	0.330684	0.000918045	0.331602					0.19494	0.00102742
			0.19812	0.332166	0.000973145	0.333139					0.195	0.00102957
			0.19971	0.333611	0.00103133	0.334642					0.19653	0.00108587
			0.20131	0.33502	0.00109277	0.336112					0.19812	0.00114742
			0.2029	0.336391	0.00115763	0.337549					0.19971	0.00121224
			0.20449	0.337725	0.00122608	0.338951					0.20131	0.00128047
			0.205	0.338145	0.00124883	0.339394					0.2029	0.00135229
			0.20608	0.339021	0.00129831	0.340319					0.20449	0.00142786
			0.20767	0.340278	0.0013745	0.341652					0.205	0.00145293
			0.20926	0.341496	0.00145486	0.34295					0.20608	0.00150737
			0.21086	0.342674	0.00153959	0.344213					0.20767	0.00159101
			0.21245	0.343812	0.00162893	0.345441					0.20926	0.00167897
			0.21404	0.34491	0.00172308	0.346633					0.21086	0.00177146
			0.215	0.345553	0.00178236	0.347336					0.21245	0.00186869
			0.21563	0.345967	0.00182229	0.347789					0.21404	0.00197088
			0.21722	0.346983	0.00192681	0.34891					0.215	0.00203507
			0.21881	0.347957	0.0020369	0.349994					0.21563	0.00207826
			0.22041	0.348889	0.00215282	0.351042					0.21722	0.00219108
			0.222	0.349779	0.00227488	0.352054					0.21881	0.00230958
			0.22359	0.350627	0.00240334	0.35303					0.22041	0.00243404
			0.225	0.351342	0.00252288	0.353865					0.222	0.00256471
			0.22518	0.351431	0.00253854	0.353969					0.22359	0.00270189
			0.22677	0.352192	0.00268077	0.354873					0.225	0.00282921
			0.22836	0.352909	0.00283038	0.35574					0.22518	0.00284586
			0.22995	0.353583	0.00298771	0.35657					0.22677	0.00299694
			0.23155	0.354212	0.00315313	0.357365					0.22836	0.00315543
			0.23314	0.354797	0.00332702	0.358124					0.22995	0.00332168
			0.23473	0.355338	0.00350975	0.358847					0.23155	0.00349603
			0.235	0.355425	0.00354169	0.358967					0.23314	0.00367883
			0.23632	0.355833	0.00370175	0.359535					0.23473	0.00387045
			0.23791	0.356284	0.00390343	0.360187					0.235	0.0039039
			0.2395	0.35669	0.00411524	0.360805					0.23632	0.00407128
			0.2411	0.35705	0.00433764	0.361388					0.23791	0.00428173
			0.24269	0.357365	0.00457109	0.361936					0.2395	0.00450219
			0.24428	0.357634	0.00481611	0.36245					0.2411	0.00473311
			0.245	0.357741	0.00493099	0.362672					0.24269	0.00497493
			0.24587	0.357858	0.0050732	0.362931					0.24428	0.00522811
			0.24746	0.358035	0.00534288	0.363378					0.245	0.00534663
			0.24905	0.358167	0.00562573	0.363793					0.24587	0.00549314
			0.25065	0.358254	0.00592231	0.364176					0.24746	0.0057705
			0.25224	0.358294	0.00623322	0.364527					0.24905	0.00606072
			0.25383	0.358288	0.00655909	0.364847					0.25065	0.00636434
			0.255	0.358255	0.00680879	0.365064					0.25224	0.00668189
			0.25542	0.358237	0.00690054	0.365137					0.25383	0.00701396
			0.25701	0.358139	0.00725824	0.365397					0.255	0.00726792
			0.2586	0.357996	0.00763289	0.365629					0.25542	0.00736113
			0.2602	0.357807	0.0080252	0.365832					0.25701	0.00772402
			0.26179	0.357572	0.00843591	0.366008					0.2586	0.00810327
			0.26338	0.357291	0.00886578	0.366157					0.2602	0.00849952
			0.26497	0.356965	0.00931561	0.366281					0.26179	0.00891346
			0.265	0.356959	0.00932429	0.366283					0.26338	0.00934579
			0.26656	0.356594	0.0097862	0.36638					0.26497	0.00979723
			0.26815	0.356177	0.0102784	0.366456					0.265	0.00980593
			0.26974	0.355716	0.0107931	0.366509					0.26656	0.0102685
			0.27134	0.355209	0.0113313	0.36654					0.26815	0.0107605
			0.27293	0.354657	0.0118937	0.366551					0.26974	0.0112738
			0.27452	0.354061	0.0124815	0.366543					0.27134	0.0118094
			0.275	0.353873	0.012664	0.366537					0.27293	0.0123681
			0.27611	0.353421	0.0130956	0.366517					0.27452	0.0129508
			0.2777	0.352737	0.013737	0.366474					0.275	0.0131316
			0.27929	0.352009	0.0144068	0.366415					0.27611	0.0135584
			0.28089	0.351237	0.0151061	0.366343					0.2777	0.0141918
			0.28248	0.350422	0.015836	0.366258					0.27929	0.0148519
			0.28407	0.349564	0.0165977	0.366162					0.28089	0.0155398
			0.285	0.349043	0.0170585	0.366101					0.28248	0.0162565
			0.28566	0.348664	0.0173924	0.366057					0.28407	0.017003
			0.28725	0.347721	0.0182214	0.365943					0.285	0.0174539
			0.28884	0.346737	0.0190859	0.365823					0.28566	0.0177804
			0.29044	0.345711	0.0199872	0.365698					0.28725	0.0185899
			0.29203	0.344644	0.0209266	0.36557					0.28884	0.0194325
			0.29362	0.343536	0.0219057	0.365442					0.29044	0.0203094
			0.295	0.342542	0.0227886	0.36533					0.29203	0.0212219
			0.29521	0.342388	0.0229258	0.365313					0.29362	0.0221712
			0.2968	0.3412	0.0239883	0.365188					0.295	0.0230259
			0.29839	0.339972	0.0250948	0.365067					0.29521	0.0231586
			0.29998	0.338705	0.0262469	0.364952					0.2968	0.0241853
			0.30158	0.3374	0.0274461	0.364847					0.29839	0.0252528
			0.30317	0.336057	0.0286941	0.364751					0.29998	0.0263623
			0.30476	0.334677	0.0299926	0.364669					0.30158	0.0275155
			0.305	0.334465	0.0301931	0.364658					0.30317	0.0287136
			0.30635	0.333259	0.0313433	0.364602					0.30476	0.0299582
			0.30794	0.331805	0.0327479	0.364553					0.305	0.0301502
			0.30953	0.330314	0.0342083	0.364523					0.30635	0.0312508
			0.31113	0.328789	0.0357264	0.364515					0.30794	0.032593
			0.31272	0.327228	0.037304	0.364532					0.30953	0.0339864
			0.31431	0.325633	0.0389431	0.364576					0.31113	0.0354327
			0.315	0.324931	0.0396741	0.364605					0.31272	0.0369335
			0.3159	0.324005	0.0406458	0.36465					0.31431	0.0384906
			0.31749	0.322343	0.042414	0.364757					0.315	0.0391843
			0.31908	0.320648	0.0442499	0.364898					0.3159	0.0401057
			0.32068	0.318922	0.0461556	0.365078					0.31749	0.0417807
			0.32227	0.317164	0.0481332	0.365298					0.31908	0.0435173
			0.32386	0.315376	0.0501851	0.365561					0.32068	0.0453176
			0.325	0.314075	0.0517032	0.365778					0.32227	0.0471834
			0.32545	0.313557	0.0523135	0.365871					0.32386	0.0491166
			0.32704	0.311709	0.0545208	0.36623					0.325	0.0505454
			0.32863	0.309833	0.0568093	0.366642					0.32545	0.0511194
			0.33023	0.307928	0.0591815	0.367109					0.32704	0.0531938
			0.33182	0.305995	0.0616398	0.367635					0.32863	0.0553418
			0.33341	0.304036	0.0641868	0.368223					0.33023	0.0575657
			0.335	0.30205	0.066825	0.368875					0.33182	0.0598676
			0.33659	0.300039	0.0695572	0.369596					0.33341	0.0622497
			0.33818	0.298003	0.0723858	0.370389					0.335	0.0647143
			0.33977	0.295943	0.0753138	0.371257					0.33659	0.0672638
			0.34137	0.29386	0.0783438	0.372204					0.33818	0.0699004
			0.34296	0.291754	0.0814786	0.373233					0.33977	0.0726266
			0.34455	0.289626	0.0847211	0.374347					0.34137	0.0754449
			0.345	0.28902	0.0856587	0.374678					0.34296	0.0783576
			0.34614	0.287477	0.0880742	0.375551					0.34455	0.0813673
			0.34773	0.285306	0.0915408	0.376847					0.345	0.0822371
			0.34932	0.283117	0.095124	0.37824					0.34614	0.0844767
			0.35092	0.280907	0.0988267	0.379734					0.34773	0.0876882
			0.35251	0.27868	0.102652	0.381332					0.34932	0.0910045
			0.3541	0.276434	0.106603	0.383038					0.35092	0.0944284
			0.355	0.275156	0.108897	0.384052					0.35251	0.0979625
			0.35569	0.274172	0.110683	0.384855					0.3541	0.10161
			0.35728	0.271893	0.114895	0.386789					0.355	0.103725
			0.35887	0.269599	0.119243	0.388842					0.35569	0.105372
			0.36047	0.267289	0.123729	0.391018					0.35728	0.109254
			0.36206	0.264966	0.128357	0.393323					0.35887	0.113257
			0.36365	0.262629	0.13313	0.395759					0.36047	0.117384
			0.365	0.260635	0.137299	0.397934					0.36206	0.121639
			0.36524	0.260279	0.138052	0.398331					0.36365	0.126024
			0.36683	0.257918	0.143126	0.401043					0.365	0.129852
			0.36842	0.255545	0.148355	0.4039					0.36524	0.130543
			0.37002	0.253161	0.153743	0.406904					0.36683	0.135197
			0.37161	0.250768	0.159293	0.410061					0.36842	0.139991
			0.3732	0.248365	0.165009	0.413374					0.37002	0.144928
			0.37479	0.245953	0.170895	0.416849					0.37161	0.15001
			0.375	0.245634	0.171685	0.41732					0.3732	0.155242
			0.37638	0.243534	0.176953	0.420488					0.37479	0.160625
			0.37797	0.241108	0.183188	0.424297					0.375	0.161347
			0.37956	0.238676	0.189603	0.428279					0.37638	0.166163
			0.38116	0.236237	0.196202	0.432439					0.37797	0.171859
			0.38275	0.233794	0.202987	0.436781					0.37956	0.177717
			0.38434	0.231346	0.209963	0.44131					0.38116	0.18374
			0.385	0.230329	0.212916	0.443245					0.38275	0.189932
			0.38593	0.228895	0.217134	0.446029					0.38434	0.196294
			0.38752	0.22644	0.224502	0.450943					0.385	0.198986
			0.38911	0.223983	0.232072	0.456056					0.38593	0.202831
			0.39071	0.221525	0.239847	0.461372					0.38752	0.209546
			0.3923	0.219065	0.247831	0.466896					0.38911	0.216442
			0.39389	0.216605	0.256026	0.472631					0.39071	0.223523
			0.395	0.214887	0.261875	0.476763					0.3923	0.230792
			0.39548	0.214145	0.264437	0.478582					0.39389	0.238252
			0.39707	0.211686	0.273068	0.484754					0.395	0.243575
			0.39866	0.209228	0.281921	0.491149					0.39548	0.245907
			0.40026	0.206772	0.291	0.497772					0.39707	0.253759
			0.40185	0.204319	0.300309	0.504628					0.39866	0.261812
			0.40344	0.201869	0.30985	0.51172					0.40026	0.27007
			0.405	0.199469	0.319442	0.518911					0.40185	0.278535
			0.40503	0.199423	0.319628	0.519051					0.40344	0.287211
			0.40662	0.196981	0.329646	0.526627					0.405	0.295932
			0.40821	0.194545	0.339906	0.534451					0.40503	0.296101
			0.4098	0.192114	0.350412	0.542526					0.40662	0.305209
			0.4114	0.189688	0.361167	0.550856					0.40821	0.314537
			0.41299	0.18727	0.372175	0.559445					0.4098	0.324089
			0.41458	0.184859	0.383437	0.568296					0.4114	0.333867
			0.415	0.184223	0.386455	0.570678					0.41299	0.343875
			0.41617	0.182455	0.394958	0.577413					0.41458	0.354116
			0.41776	0.180059	0.40674	0.586799					0.415	0.356861
			0.41935	0.177673	0.418785	0.596458					0.41617	0.364593
			0.42095	0.175295	0.431097	0.606392					0.41776	0.375309
			0.42254	0.172927	0.443678	0.616605					0.41935	0.386266
			0.42413	0.170569	0.456531	0.6271					0.42095	0.397468
			0.425	0.169283	0.463679	0.632963					0.42254	0.408917
			0.42572	0.168222	0.469658	0.637879					0.42413	0.420616
			0.42731	0.165886	0.48306	0.648946					0.425	0.427124
			0.4289	0.163561	0.496742	0.660303					0.42572	0.432568
			0.4305	0.161248	0.510704	0.671952					0.42731	0.444775
			0.43209	0.158947	0.524948	0.683896					0.4289	0.45724
			0.43368	0.15666	0.539477	0.696137					0.4305	0.469965
			0.435	0.15477	0.551756	0.706526					0.43209	0.482953
			0.43527	0.154385	0.554292	0.708677					0.43368	0.496205
			0.43686	0.152124	0.569394	0.721518					0.435	0.50741
			0.43845	0.149877	0.584786	0.734663					0.43527	0.509724
			0.44005	0.147644	0.600468	0.748112					0.43686	0.523513
			0.44164	0.145425	0.616441	0.761867					0.43845	0.537572
			0.44323	0.143222	0.632707	0.775929					0.44005	0.551904
			0.44482	0.141034	0.649266	0.7903					0.44164	0.566511
			0.445	0.140787	0.651159	0.791947					0.44323	0.581395
			0.44641	0.138862	0.666119	0.804981					0.44482	0.596556
			0.448	0.136705	0.683266	0.819972					0.445	0.59829
			0.44959	0.134565	0.700708	0.835273					0.44641	0.611996
			0.45119	0.132441	0.718445	0.850887					0.448	0.627717
			0.45278	0.130334	0.736477	0.866811					0.44959	0.64372
			0.45437	0.128245	0.754803	0.883048					0.45119	0.660006
			0.455	0.127421	0.762146	0.889567					0.45278	0.676575
			0.45596	0.126172	0.773423	0.899596					0.45437	0.693429
			0.45755	0.124117	0.792337	0.916455					0.455	0.700185
			0.45914	0.12208	0.811543	0.933624					0.45596	0.710567
			0.46074	0.120061	0.831041	0.951103					0.45755	0.727992
			0.46233	0.118061	0.85083	0.96889					0.45914	0.745702
			0.46392	0.116078	0.870907	0.986985					0.46074	0.763698
			0.465	0.114742	0.884708	0.99945					0.46233	0.78198
			0.46551	0.114115	0.891271	1.00539					0.46392	0.800548
			0.475	0.102804	1.01853	1.12133					0.465	0.813323
			0.485	0.0916423	1.16294	1.25458					0.46551	0.819401
			0.495	0.0812804	1.31689	1.39817					0.4671	0.83854
			0.505	0.0717263	1.47895	1.55068					0.46869	0.857962
			0.515	0.0629758	1.64729	1.71027					0.47029	0.877668
			0.525	0.0550139	1.81969	1.8747					0.475	0.937695
			0.535	0.047816	1.99358	2.0414					0.485	1.07302
			0.545	0.0413502	2.16612	2.20747					0.495	1.21872
			0.555	0.0355782	2.33421	2.36979					0.505	1.37388
			0.565	0.0304574	2.49465	2.52511					0.515	1.53724
			0.575	0.0259421	2.64418	2.67012					0.525	1.70719
			0.58329	0.0226246	2.75755	2.78017					0.535	1.8818
			0.58488	0.0220291	2.77807	2.80009					0.545	2.05878
			0.585	0.0219847	2.7796	2.80158					0.555	2.23562
			0.58647	0.0214465	2.79815	2.81959					0.565	2.40954
			0.58806	0.0208767	2.81778	2.83866					0.575	2.57761
			0.58965	0.0203194	2.83697	2.85729					0.585	2.73685
			0.59125	0.0197744	2.85568	2.87545					0.595	2.88424
			0.59284	0.0192416	2.87391	2.89316					0.59602	2.89851
			0.59443	0.0187208	2.89166	2.91038					0.59761	2.92044
			0.595	0.0185369	2.8979	2.91644					0.5992	2.94197
			0.59602	0.0182117	2.90891	2.92712					0.6008	2.9631
			0.59761	0.0177142	2.92565	2.94336					0.60239	2.98382
			0.5992	0.0172281	2.94186	2.95909					0.60398	3.00411
			0.6008	0.0167531	2.95755	2.9743					0.605	3.0169
			0.60239	0.0162892	2.9727	2.98899					0.60557	3.02397
			0.60398	0.0158361	2.9873	3.00314					0.60716	3.04338
			0.605	0.015551	2.99638	3.01193					0.60875	3.06234
			0.60557	0.0153936	3.00135	3.01674					0.61035	3.08083
			0.60716	0.0149615	3.01483	3.02979					0.61194	3.09884
			0.60875	0.0145398	3.02773	3.04227					0.61353	3.11636
			0.61035	0.0141281	3.04006	3.05419					0.615	3.13213
			0.61194	0.0137263	3.0518	3.06552					0.61512	3.1334
			0.61353	0.0133342	3.06294	3.07627					0.61671	3.14992
			0.615	0.0129802	3.0727	3.08568					0.6183	3.16594
			0.61512	0.0129517	3.07347	3.08642					0.61989	3.18143
			0.61671	0.0125785	3.0834	3.09598					0.62149	3.19639
			0.6183	0.0122145	3.09271	3.10493					0.62308	3.21081
			0.61989	0.0118595	3.10141	3.11326					0.62467	3.22469
			0.62149	0.0115134	3.10947	3.12098					0.625	3.2275
			0.62308	0.0111759	3.1169	3.12808					0.62626	3.23801
			0.62467	0.010847	3.1237	3.13455					0.62785	3.25077
			0.625	0.0107797	3.12503	3.13581					0.62944	3.26297
			0.62626	0.0105263	3.12986	3.14038					0.63104	3.27458
			0.62785	0.0102139	3.13537	3.14558					0.63263	3.28562
			0.62944	0.0099094	3.14023	3.15014					0.63422	3.29606
			0.63104	0.00961278	3.14445	3.15406					0.635	3.30097
			0.63263	0.00932385	3.14801	3.15733					0.63581	3.30592
			0.63422	0.00904245	3.15091	3.15995					0.6374	3.31517
			0.635	0.0089071	3.1521	3.161					0.63899	3.32382
			0.63581	0.00876841	3.15316	3.16193					0.64059	3.33186
			0.6374	0.00850159	3.15475	3.16325					0.64218	3.33929
			0.63899	0.00824183	3.15567	3.16392					0.64377	3.34609
			0.64059	0.00798899	3.15594	3.16393					0.645	3.35093
			0.64218	0.0077429	3.15555	3.16329					0.64536	3.35228
			0.64377	0.00750344	3.1545	3.162					0.64695	3.35784
			0.645	0.00732265	3.15323	3.16055					0.64854	3.36277
			0.64536	0.00727045	3.15278	3.16005					0.65014	3.36707
			0.64695	0.0070438	3.15041	3.15745					0.65173	3.37074
			0.64854	0.00682333	3.14738	3.1542					0.65332	3.37377
			0.65014	0.00660892	3.1437	3.15031					0.65491	3.37616
			0.65173	0.00640042	3.13936	3.14576					0.655	3.37628
			0.65332	0.00619771	3.13437	3.14057					0.6565	3.37792
			0.65491	0.00600065	3.12874	3.13474					0.65809	3.37903
			0.655	0.00598966	3.1284	3.13439					0.65968	3.37951
			0.6565	0.00580911	3.12246	3.12827					0.66128	3.37934
			0.65809	0.00562296	3.11554	3.12116					0.66287	3.37853
			0.65968	0.00544209	3.10799	3.11343					0.66446	3.37708
			0.66128	0.00526635	3.0998	3.10507					0.665	3.37644
			0.66287	0.00509564	3.09099	3.09609					0.66605	3.37499
			0.66446	0.00492982	3.08156	3.08649					0.66764	3.37227
			0.665	0.0048746	3.07822	3.08309					0.66923	3.3689
			0.66605	0.0047688	3.07152	3.07629					0.67083	3.36491
			0.66764	0.00461244	3.06086	3.06548					0.67242	3.36028
			0.66923	0.00446063	3.04961	3.05407					0.67401	3.35502
			0.67083	0.00431328	3.03776	3.04208					0.675	3.35142
			0.67242	0.00417025	3.02533	3.0295					0.6756	3.34913
			0.67401	0.00403145	3.01231	3.01634					0.67719	3.34262
			0.675	0.00394711	3.00392	3.00786					0.67878	3.33549
			0.6756	0.00389676	2.99872	3.00262					0.68038	3.32774
			0.67719	0.0037661	2.98457	2.98834					0.68197	3.31938
			0.67878	0.00363935	2.96986	2.9735					0.68356	3.31041
			0.68038	0.00351642	2.95461	2.95813					0.685	3.30178
			0.68197	0.0033972	2.93882	2.94222					0.68515	3.30085
			0.68356	0.00328161	2.9225	2.92579					0.68674	3.29068
			0.685	0.00317996	2.90728	2.91046					0.68833	3.27993
			0.68515	0.00316954	2.90567	2.90884					0.68992	3.26859
			0.68674	0.0030609	2.88833	2.89139					0.69152	3.25667
			0.68833	0.00295561	2.87049	2.87344					0.69311	3.24418
			0.68992	0.00285358	2.85216	2.85501					0.6947	3.23113
			0.69152	0.00275472	2.83336	2.83611					0.695	3.2286
			0.69311	0.00265894	2.81409	2.81675					0.69629	3.21751
			0.6947	0.00256616	2.79437	2.79693					0.69788	3.20335
			0.695	0.00254899	2.79059	2.79314					0.69947	3.18865
			0.69629	0.0024763	2.7742	2.77668					0.70107	3.17341
			0.705	0.0020329	2.65655	2.65858					0.70266	3.15764
			0.715	0.00161312	2.50812	2.50974					0.70425	3.14136
			0.725	0.00127356	2.3485	2.34978					0.705	3.1335
			0.735	0.00100041	2.18094	2.18194					0.70584	3.12457
			0.745	0.000781875	2.00867	2.00945					0.70743	3.10727
			0.755	0.000607993	1.83477	1.83538					0.70902	3.08949
			0.765	0.000470395	1.66214	1.66261					0.71062	3.07123
			0.775	0.000362104	1.49336	1.49372					0.71221	3.0525
			0.785	0.00027733	1.33067	1.33095					0.7138	3.0333
			0.795	0.000211338	1.17595	1.17616					0.715	3.01852
			0.805	0.000160234	1.03066	1.03082					0.71539	3.01366
			0.815	0.000120875	0.895894	0.896015					0.71698	2.99357
			0.825	9.07204e-05	0.772337	0.772427					0.71857	2.97305
			0.8268	8.61063e-05	0.751298	0.751385					0.72017	2.95212
			0.82839	8.2207e-05	0.733028	0.73311					0.72176	2.93078
			0.82998	7.84791e-05	0.715053	0.715131					0.72335	2.90903
			0.83158	7.49114e-05	0.697372	0.697447					0.725	2.88606
			0.83317	7.1498e-05	0.679986	0.680057					0.735	2.73884
			0.83476	6.82276e-05	0.662894	0.662962					0.745	2.57974
			0.835	6.77473e-05	0.66034	0.660408					0.755	2.41176
			0.83635	6.51001e-05	0.646097	0.646162					0.765	2.2379
			0.83794	6.21098e-05	0.629594	0.629656					0.775	2.06109
			0.83953	5.92453e-05	0.613384	0.613443					0.785	1.88408
			0.84113	5.65066e-05	0.597466	0.597522					0.795	1.70944
			0.84272	5.38937e-05	0.581839	0.581893					0.805	1.53941
			0.84431	5.13894e-05	0.566503	0.566554					0.815	1.37595
			0.845	5.03373e-05	0.559937	0.559987					0.825	1.22068
			0.8459	4.89937e-05	0.551455	0.551504					0.835	1.07485
			0.84749	4.67067e-05	0.536695	0.536741					0.845	0.939384
			0.84908	4.45226e-05	0.52222	0.522264					0.84908	0.887184
			0.85068	4.243e-05	0.508029	0.508072					0.85068	0.867343
			0.85227	4.04345e-05	0.494121	0.494161					0.85227	0.847785
			0.85386	3.85249e-05	0.480492	0.480531					0.85386	0.828511
			0.855	3.72098e-05	0.470892	0.47093					0.855	0.814867
			0.85545	3.6701e-05	0.467142	0.467179					0.85545	0.809521
			0.85704	3.49628e-05	0.454068	0.454103					0.85704	0.790817
			0.85863	3.3299e-05	0.441267	0.4413					0.85863	0.772398
			0.86023	3.17153e-05	0.428737	0.428769					0.86023	0.754265
			0.86182	3.02001e-05	0.416476	0.416506					0.86182	0.736419
			0.86341	2.87479e-05	0.404481	0.40451					0.86341	0.718858
			0.865	2.73699e-05	0.392749	0.392776					0.865	0.701583
			0.86659	2.60492e-05	0.381277	0.381304					0.86659	0.684593
			0.86818	2.47913e-05	0.370064	0.370088					0.86818	0.667888
			0.86977	2.35906e-05	0.359104	0.359128					0.86977	0.651467
			0.87137	2.24471e-05	0.348397	0.348419					0.87137	0.635329
			0.87296	2.13551e-05	0.337937	0.337959					0.87296	0.619473
			0.87455	2.03145e-05	0.327724	0.327744					0.87455	0.603899
			0.875	2.00286e-05	0.324877	0.324897					0.875	0.599542
			0.87614	1.93196e-05	0.317752	0.317771					0.87614	0.588605
			0.87773	1.83762e-05	0.308019	0.308038					0.87773	0.573589
			0.87932	1.74728e-05	0.298522	0.29854					0.87932	0.55885
			0.88092	1.66095e-05	0.289257	0.289274					0.88092	0.544387
			0.88251	1.57919e-05	0.280222	0.280237					0.88251	0.530197
			0.8841	1.50086e-05	0.271411	0.271426					0.8841	0.516279
			0.885	1.45855e-05	0.266523	0.266537					0.885	0.508521
			0.88569	1.42653e-05	0.262822	0.262837					0.88569	0.502632
			0.88728	1.35563e-05	0.254452	0.254466					0.88728	0.489252
			0.88887	1.28816e-05	0.246297	0.24631					0.88887	0.476138
			0.89047	1.22356e-05	0.238354	0.238366					0.89047	0.463288
			0.89206	1.16238e-05	0.230618	0.23063					0.89206	0.450699
			0.89365	1.10406e-05	0.223087	0.223098					0.89365	0.438369
			0.895	1.0566e-05	0.21685	0.216861					0.895	0.428102
			0.89524	1.04803e-05	0.215756	0.215767					0.89524	0.426296
			0.89683	9.95426e-06	0.208623	0.208633					0.89683	0.414476
			0.89842	9.45111e-06	0.201683	0.201693					0.89842	0.402908
			0.90002	8.97084e-06	0.194934	0.194943					0.90002	0.391588
			0.90161	8.51344e-06	0.18837	0.188379					0.90161	0.380514
			0.9032	8.0789e-06	0.18199	0.181998					0.9032	0.369684
			0.90479	7.66724e-06	0.175789	0.175797					0.90479	0.359093
			0.905	7.61578e-06	0.174983	0.174991					0.905	0.357712
			0.90638	7.27273e-06	0.169764	0.169771					0.90638	0.34874
			0.90797	6.90109e-06	0.16391	0.163917					0.90797	0.33862
			0.90956	6.5466e-06	0.158226	0.158233					0.90956	0.328733
			0.91116	6.20926e-06	0.152707	0.152713					0.91116	0.319073
			0.91275	5.88908e-06	0.147349	0.147355					0.91275	0.309639
			0.91434	5.58033e-06	0.14215	0.142155					0.91434	0.300426
			0.915	5.46026e-06	0.140037	0.140043					0.915	0.296666
			0.91593	5.29445e-06	0.137105	0.13711					0.91593	0.291432
			0.91752	5.02001e-06	0.132212	0.132217					0.91752	0.282654
			0.91911	4.757e-06	0.127466	0.127471					0.91911	0.274089
			0.92071	4.50543e-06	0.122866	0.12287					0.92071	0.265732
			0.9223	4.27101e-06	0.118406	0.118411					0.9223	0.257582
			0.92389	4.04803e-06	0.114085	0.114089					0.92389	0.249634
			0.925	3.89937e-06	0.111148	0.111152					0.925	0.244204
			0.92548	3.83076e-06	0.109898	0.109902					0.92548	0.241885
			0.92707	3.63065e-06	0.105843	0.105846					0.92707	0.234333
			0.92866	3.43625e-06	0.101916	0.101919					0.92866	0.226973
			0.93026	3.25901e-06	0.0981138	0.0981171					0.93026	0.219803
			0.93185	3.08176e-06	0.094434	0.0944371					0.93185	0.212819
			0.93344	2.92167e-06	0.0908732	0.0908762					0.93344	0.206017
			0.935	2.7673e-06	0.0874923	0.0874951					0.935	0.199519
			0.93503	2.76158e-06	0.0874284	0.0874312					0.93503	0.199396
			0.93662	2.61292e-06	0.0840965	0.0840992					0.93662	0.19295
			0.93821	2.4757e-06	0.0808747	0.0808772					0.93821	0.186678
			0.9398	2.3442e-06	0.0777601	0.0777624					0.9398	0.180575
			0.9414	2.21841e-06	0.0747497	0.0747519					0.9414	0.174638
			0.94299	2.09834e-06	0.0718408	0.0718429					0.94299	0.168865
			0.94458	1.98399e-06	0.0690307	0.0690327					0.94458	0.163251
			0.945	1.9554e-06	0.0683046	0.0683065					0.945	0.161795
			0.94617	1.87536e-06	0.0663166	0.0663185					0.94617	0.157795
			0.94776	1.77244e-06	0.0636959	0.0636977					0.94776	0.152491
			0.94935	1.67524e-06	0.061166	0.0611676					0.94935	0.147338
			0.95095	1.58376e-06	0.0587242	0.0587258					0.95095	0.142332
			0.95254	1.498e-06	0.0563681	0.0563696					0.95254	0.137471
			0.95413	1.41795e-06	0.0540952	0.0540966					0.95413	0.13275
			0.955	1.37221e-06	0.0528859	0.0528873					0.955	0.130225
			0.95572	1.33791e-06	0.0519031	0.0519045					0.95572	0.128166
			0.95731	1.26358e-06	0.0497894	0.0497907					0.95731	0.123718
			0.9589	1.19497e-06	0.0477518	0.047753					0.9589	0.119401
			0.9605	1.12636e-06	0.045788	0.0457891					0.9605	0.115214
			0.96209	1.06346e-06	0.0438957	0.0438968					0.96209	0.111151
			0.96368	1.00629e-06	0.0420729	0.0420739					0.96368	0.107212
			0.965	9.60549e-07	0.0406108	0.0406117					0.965	0.104033
			0.96527	9.49114e-07	0.0403173	0.0403183					0.96527	0.103393
			0.96686	8.97656e-07	0.0386269	0.0386278					0.96686	0.0996909
			0.96845	8.46198e-07	0.0369996	0.0370004					0.96845	0.0961032
			0.97005	8.00457e-07	0.0354334	0.0354342					0.97005	0.092627
			0.97164	7.54717e-07	0.0339264	0.0339272					0.97164	0.0892596
			0.97323	7.14694e-07	0.0324768	0.0324775					0.97323	0.0859984
			0.97482	6.74671e-07	0.0310825	0.0310832					0.97482	0.0828405
			0.975	6.68954e-07	0.0309281	0.0309288					0.975	0.0824894
			0.97641	6.34648e-07	0.0297419	0.0297425					0.97641	0.0797835
			0.978	6.00343e-07	0.0284532	0.0284538					0.978	0.0768248
			0.97959	5.64453e-07	0.0272146	0.0272151					0.97959	0.0739617
			0.98119	5.32335e-07	0.0260244	0.026025					0.98119	0.0711918
			0.98278	5.0198e-07	0.0248811	0.0248816					0.98278	0.0685127
			0.98437	4.73295e-07	0.0237831	0.0237835					0.98437	0.0659219
			0.985	4.62372e-07	0.0233602	0.0233606					0.985	0.0649192
			0.98596	4.46192e-07	0.0227287	0.0227292					0.98596	0.063417
			0.98755	4.20587e-07	0.0217166	0.021717					0.98755	0.0609957
			0.98914	3.96401e-07	0.0207451	0.0207455					0.98914	0.0586558
			0.99074	3.73557e-07	0.019813	0.0198134					0.99074	0.0563949
			0.99233	3.51985e-07	0.0189188	0.0189192					0.99233	0.0542109
			0.99392	3.31616e-07	0.0180612	0.0180615					0.99392	0.0521016
			0.995	3.18434e-07	0.0174988	0.0174992					0.995	0.0507104
			0.99551	3.12386e-07	0.0172388	0.0172391					0.99551	0.0500649
			0.9971	2.94233e-07	0.0164505	0.0164508					0.9971	0.0480986
			0.99869	2.771e-07	0.0156949	0.0156952					0.99869	0.0462008
			1.00029	2.60931e-07	0.0149709	0.0149711					1.00029	0.0443695
			1.00188	2.45674e-07	0.0142773	0.0142775					1.00188	0.0426027
			1.00347	2.31279e-07	0.0136129	0.0136132					1.00347	0.0408985
			1.005	2.18198e-07	0.0130003	0.0130005					1.005	0.039316
			1.00506	2.177e-07	0.0129768	0.012977					1.00506	0.039255
			1.00665	2.04892e-07	0.0123678	0.012368					1.00665	0.0376704
			1.00824	1.92812e-07	0.0117849	0.0117851					1.00824	0.036143
			1.00983	1.81422e-07	0.0112272	0.0112274					1.00983	0.0346708
			1.01143	1.70683e-07	0.0106936	0.0106937					1.01143	0.0332524
			1.01302	1.60559e-07	0.0101832	0.0101834					1.01302	0.0318859
			1.01461	1.51015e-07	0.00969515	0.0096953					1.01461	0.0305698
			1.015	1.4876e-07	0.00957875	0.0095789					1.015	0.0302545
			1.0162	1.42021e-07	0.00922856	0.00922871					1.0162	0.0293024
			1.01779	1.33546e-07	0.00878259	0.00878273					1.01779	0.0280823
			1.01938	1.2556e-07	0.00835643	0.00835655					1.01938	0.0269078
			1.02098	1.18037e-07	0.00794927	0.00794939					1.02098	0.0257776
			1.02257	1.1095e-07	0.00756037	0.00756048					1.02257	0.0246902
			1.02416	1.04275e-07	0.00718899	0.0071891					1.02416	0.0236442
			1.025	1.00907e-07	0.00699962	0.00699973					1.025	0.0231078
			1.02575	9.79891e-08	0.00683443	0.00683453					1.02575	0.0226382
			1.02734	9.20709e-08	0.00649599	0.00649608					1.02734	0.0216709
			1.02893	8.64986e-08	0.00617302	0.0061731					1.02893	0.0207409
			1.03053	8.12533e-08	0.00586488	0.00586496					1.03053	0.0198472
			1.03212	7.63162e-08	0.00557095	0.00557102					1.03212	0.0189883
			1.03371	7.16695e-08	0.00529065	0.00529071					1.03371	0.0181631
			1.035	6.81023e-08	0.00507284	0.00507291					1.035	0.0175177
			1.0353	6.72979e-08	0.00502339	0.00502346					1.0353	0.0173706
			1.03689	6.31841e-08	0.00476864	0.0047687					1.03689	0.0166094
			1.03848	5.93145e-08	0.00452586	0.00452592					1.03848	0.0158786
			1.04008	5.56748e-08	0.00429455	0.0042946					1.04008	0.0151771
			1.04167	5.22517e-08	0.0040742	0.00407425					1.04167	0.0145038
			1.04326	4.90328e-08	0.00386435	0.00386439					1.04326	0.0138578
			1.04485	4.60063e-08	0.00366453	0.00366458					1.04485	0.013238
			1.045	4.57303e-08	0.00364619	0.00364623					1.045	0.0131808
			1.04644	4.31611e-08	0.00347433	0.00347437					1.04644	0.0126435
			1.04803	4.04866e-08	0.0032933	0.00329334					1.04803	0.0120735
			1.04962	3.7973e-08	0.00312106	0.0031211					1.04962	0.0115269
			1.05122	3.56109e-08	0.0029572	0.00295724					1.05122	0.011003
			1.05281	3.33914e-08	0.00280137	0.0028014					1.05281	0.010501
			1.0544	3.13063e-08	0.00265318	0.00265321					1.0544	0.0100199
			1.055	3.05527e-08	0.00259919	0.00259922					1.055	0.00984368
			1.05599	2.93476e-08	0.00251232	0.00251234					1.05599	0.00955908
			1.05758	2.75079e-08	0.00237843	0.00237846					1.05758	0.00911771
			1.05917	2.57802e-08	0.0022512	0.00225123					1.05917	0.00869507
			1.06077	2.4158e-08	0.00213034	0.00213036					1.06077	0.00829046
			1.06236	2.26349e-08	0.00201554	0.00201556					1.06236	0.00790316
			1.06395	2.12051e-08	0.00190653	0.00190655					1.06395	0.00753253
			1.065	2.03094e-08	0.00183758	0.0018376					1.065	0.0072966
			1.06554	1.98632e-08	0.00180304	0.00180305					1.06554	0.00717793
			1.06713	1.86037e-08	0.0017048	0.00170482					1.06713	0.00683872
			1.06872	1.74219e-08	0.00161158	0.0016116					1.06872	0.0065143
			1.07032	1.6313e-08	0.00152314	0.00152316					1.07032	0.0062041
			1.07191	1.52728e-08	0.00143926	0.00143927					1.07191	0.00590755
			1.0735	1.42971e-08	0.00135971	0.00135972					1.0735	0.00562411
			1.075	1.34322e-08	0.00128844	0.00128846					1.075	0.00536825
			1.07509	1.3382e-08	0.00128428	0.00128429					1.07509	0.00535325
			1.07668	1.25238e-08	0.00121279	0.0012128					1.07668	0.00509446
			1.07827	1.17193e-08	0.00114504	0.00114505					1.07827	0.00484727
			1.07986	1.0965e-08	0.00108084	0.00108085					1.07986	0.0046112
			1.08146	1.02579e-08	0.00102003	0.00102004					1.08146	0.0043858
			1.08305	9.59514e-09	0.000962441	0.000962453					1.08305	0.00417062
			1.08464	8.97404e-09	0.000907913	0.000907925					1.08464	0.00396525
			1.085	8.83899e-09	0.000895975	0.000895986					1.085	0.00392007
			1.08623	8.39217e-09	0.000856295	0.000856306					1.08623	0.00376927
			1.08782	7.84694e-09	0.000807444	0.00080745					1.08782	0.0035823
			1.08941	7.33625e-09	0.000761218	0.000761224					1.08941	0.00340396
			1.09101	6.85786e-09	0.00071749	0.000717496					1.09101	0.00323389
			1.0926	6.40989e-09	0.000676129	0.000676135					1.0926	0.00307173
			1.09419	5.99039e-09	0.000637021	0.000637027					1.09419	0.00291714
			1.095	5.78708e-09	0.00061793	0.000617936					1.095	0.0028412
			1.09578	5.59763e-09	0.000600051	0.000600057					1.09578	0.00276982
			1.09737	5.22995e-09	0.000565106	0.000565111					1.09737	0.00262943
			1.09896	4.8858e-09	0.000532087	0.000532093					1.09896	0.00249569
			1.10056	4.56371e-09	0.000500892	0.000500898					1.10056	0.00236829
			1.10215	4.2623e-09	0.000471424	0.000471429					1.10215	0.00224698
			1.10374	3.9803e-09	0.000443602	0.000443608					1.10374	0.00213148
			1.105	3.76979e-09	0.000422659	0.000422664					1.105	0.0020439
			1.10533	3.71647e-09	0.00041733	0.000417336					1.10533	0.00202153
			1.10692	3.46969e-09	0.000392533	0.000392539					1.10692	0.00191688
			1.10851	3.23888e-09	0.000369131	0.000369137					1.10851	0.00181732
			1.11011	3.02304e-09	0.000347055	0.000347061					1.11011	0.00172259
			1.1117	2.82121e-09	0.000326232	0.000326232					1.1117	0.00163249
			1.11329	2.63253e-09	0.000306587	0.000306592					1.11329	0.00154681
			1.11488	2.45615e-09	0.000288073	0.000288073					1.11488	0.00146535
			1.115	2.44332e-09	0.000286718	0.000286718					1.115	0.00145937
			1.11647	2.29129e-09	0.000270612	0.000270617					1.11647	0.00138792
			1.11806	2.13723e-09	0.000254162	0.000254162					1.11806	0.00131433
			1.11965	1.99326e-09	0.000238662	0.000238662					1.11965	0.00124441
			1.12125	1.85876e-09	0.000224059	0.000224059					1.12125	0.00117798
			1.12284	1.73312e-09	0.000210303	0.000210309					1.12284	0.00111488
			1.12443	1.61575e-09	0.000197353	0.000197353					1.12443	0.00105497
			1.125	1.57559e-09	0.000192899	0.000192899					1.125	0.00103424
			1.12602	1.50614e-09	0.000185163	0.000185163					1.12602	0.000998089
			1.12761	1.40379e-09	0.000173688	0.000173688					1.12761	0.000944095
			1.1292	1.30823e-09	0.000162887	0.000162887					1.1292	0.000892847
			1.1308	1.21901e-09	0.000152727	0.000152733					1.1308	0.000844227
			1.13239	1.13573e-09	0.000143173	0.000143173					1.13239	0.000798099
			1.13398	1.05801e-09	0.000134191	0.000134191					1.13398	0.000754354
			1.135	1.01091e-09	0.000128708	0.000128714					1.135	0.000727484
			1.13557	9.85483e-10	0.00012574	0.00012574					1.13557	0.000712867
			1.13716	9.17804e-10	0.000117799	0.000117799					1.13716	0.000673536
			1.13875	8.54666e-10	0.000110337	0.000110337					1.13875	0.00063625
			1.14035	7.95769e-10	0.000103328	0.000103328					1.14035	0.000600917
			1.14194	7.4084e-10	9.6741e-05	9.6741e-05					1.14194	0.000567442
			1.14353	6.89611e-10	9.05546e-05	9.05546e-05					1.14353	0.000535723
			1.145	6.45329e-10	8.51744e-05	8.51744e-05					1.145	0.000507897
			1.14512	6.41841e-10	8.47456e-05	8.47513e-05					1.14512	0.000505686
			1.14671	5.97301e-10	7.92967e-05	7.92967e-05					1.14671	0.000477242
			1.1483	5.55786e-10	7.41795e-05	7.41795e-05					1.1483	0.000450315
			1.14989	5.17088e-10	6.93768e-05	6.93825e-05					1.14989	0.000424821
			1.15149	4.81023e-10	6.48771e-05	6.48771e-05					1.15149	0.000400698
			1.15308	4.47416e-10	6.06518e-05	6.06518e-05					1.15308	0.000377873
			1.15467	4.16103e-10	5.66895e-05	5.66895e-05					1.15467	0.000356278
			1.155	4.09878e-10	5.59005e-05	5.59005e-05					1.155	0.000351948
			1.15626	3.86933e-10	5.29788e-05	5.29788e-05					1.15626	0.000335857
			1.15785	3.59761e-10	4.94969e-05	4.94969e-05					1.15785	0.000316547
			1.15944	3.34455e-10	4.62379e-05	4.62379e-05					1.15944	0.000298286
			1.16104	3.10889e-10	4.3179e-05	4.3179e-05					1.16104	0.000281026
			1.16263	2.88946e-10	4.03202e-05	4.03202e-05					1.16263	0.000264717
			1.16422	2.68517e-10	3.76387e-05	3.76387e-05					1.16422	0.000249307
			1.165	2.59018e-10	3.63865e-05	3.63865e-05					1.165	0.000242064
			1.16581	2.49501e-10	3.51286e-05	3.51286e-05					1.16581	0.000234748
			1.1674	2.31802e-10	3.27787e-05	3.27787e-05					1.1674	0.000220999
			1.16899	2.15331e-10	3.05832e-05	3.05832e-05					1.16899	0.000208013
			1.17059	2.00005e-10	2.85249e-05	2.85249e-05					1.17059	0.000195754
			1.17218	1.85745e-10	2.65981e-05	2.65981e-05					1.17218	0.000184185
			1.17377	1.7248e-10	2.48027e-05	2.48027e-05					1.17377	0.000173266
			1.175	1.62858e-10	2.34877e-05	2.34877e-05					1.175	0.000165244
			1.17536	1.60142e-10	2.31161e-05	2.31161e-05					1.17536	0.000162965
			1.17695	1.48668e-10	2.15437e-05	2.15437e-05					1.17695	0.000153245
			1.17854	1.37998e-10	2.00743e-05	2.00743e-05					1.17854	0.000144075
			1.18014	1.28077e-10	1.87021e-05	1.87021e-05					1.18014	0.00013543
			1.18173	1.18854e-10	1.74157e-05	1.74157e-05					1.18173	0.000127283
			1.18332	1.10281e-10	1.62207e-05	1.62207e-05					1.18332	0.000119599
			1.18491	1.02314e-10	1.51001e-05	1.51001e-05					1.18491	0.000112361
			1.185	1.01881e-10	1.50372e-05	1.50372e-05					1.185	0.000111961
			1.1865	9.49102e-11	1.40537e-05	1.40537e-05					1.1865	0.000105538
			1.18809	8.80303e-11	1.3076e-05	1.30818e-05					1.18809	9.911e-05
			1.18968	8.16392e-11	1.2167e-05	1.2167e-05					1.18968	9.30559e-05
			1.19128	7.57021e-11	1.13208e-05	1.13208e-05					1.19128	8.73599e-05
			1.19287	7.01881e-11	1.0526e-05	1.0526e-05					1.19287	8.19911e-05
			1.19446	6.50669e-11	9.78845e-06	9.78845e-06					1.19446	7.69391e-05
			1.195	6.34122e-11	9.54831e-06	9.54831e-06					1.195	7.52931e-05
			1.19605	6.03122e-11	9.09663e-06	9.09663e-06					1.19605	7.21881e-05
			1.19764	5.58973e-11	8.45626e-06	8.45626e-06					1.19764	6.77176e-05
			1.19923	5.17991e-11	7.85592e-06	7.85592e-06					1.19923	6.35067e-05
			1.20083	4.79953e-11	7.30132e-06	7.30132e-06					1.20083	5.95501e-05
			1.20242	4.4465e-11	6.78102e-06	6.78102e-06					1.20242	5.58273e-05
			1.20401	4.11891e-11	6.29503e-06	6.29503e-06					1.20401	5.23277e-05
			1.205	3.927e-11	6.01487e-06	6.01487e-06					1.205	5.0256e-05
			1.2056	3.81497e-11	5.84906e-06	5.84906e-06					1.2056	4.9041e-05
			1.20719	3.53301e-11	5.42596e-06	5.42596e-06					1.20719	4.59516e-05
			1.20878	3.27147e-11	5.03716e-06	5.03716e-06					1.20878	4.30439e-05
			1.21038	3.0289e-11	4.67124e-06	4.67124e-06					1.21038	4.0318e-05
			1.21197	2.80395e-11	4.33391e-06	4.33391e-06					1.21197	3.7753e-05
			1.21356	2.59538e-11	4.01944e-06	4.01944e-06					1.21356	3.5349e-05
			1.215	2.41964e-11	3.75643e-06	3.75643e-06					1.215	3.3298e-05
			1.21515	2.40202e-11	3.72784e-06	3.72784e-06					1.21515	3.30903e-05
			1.21674	2.22277e-11	3.45912e-06	3.45912e-06					1.21674	3.09667e-05
			1.21833	2.05664e-11	3.20183e-06	3.20183e-06					1.21833	2.89781e-05
			1.21992	1.90269e-11	2.96741e-06	2.96741e-06					1.21992	2.71088e-05
			1.22152	1.76003e-11	2.75014e-06	2.75014e-06					1.22152	2.5359e-05
			1.22311	1.62786e-11	2.55003e-06	2.55003e-06					1.22311	2.37131e-05
			1.2247	1.50541e-11	2.36135e-06	2.36135e-06					1.2247	2.21762e-05
			1.225	1.48335e-11	2.32704e-06	2.32704e-06					1.225	2.18958e-05
			1.22629	1.39201e-11	2.18411e-06	2.18411e-06					1.22629	2.07275e-05
			1.22788	1.28698e-11	2.02401e-06	2.02401e-06					1.22788	1.93776e-05
			1.22947	1.18972e-11	1.86964e-06	1.87536e-06					1.22947	1.81054e-05
			1.23107	1.09967e-11	1.73242e-06	1.73242e-06					1.23107	1.69164e-05
			1.23266	1.01631e-11	1.60091e-06	1.60091e-06					1.23266	1.58001e-05
			1.23425	9.39148e-12	1.48085e-06	1.48085e-06					1.23425	1.47564e-05
			1.235	9.04768e-12	1.42939e-06	1.42939e-06					1.235	1.42891e-05
			1.23584	8.6773e-12	1.37221e-06	1.37221e-06					1.23584	1.37803e-05
			1.23743	8.01641e-12	1.2693e-06	1.2693e-06					1.23743	1.28664e-05
			1.23902	7.40492e-12	1.1721e-06	1.1721e-06					1.23902	1.20097e-05
			1.24062	6.83917e-12	1.08062e-06	1.08062e-06					1.24062	1.12101e-05
			1.24221	6.31589e-12	1.00057e-06	1.00057e-06					1.24221	1.04572e-05
			1.2438	5.83185e-12	9.26244e-07	9.26244e-07					1.2438	9.75627e-06
			1.245	5.49081e-12	8.69068e-07	8.69068e-07					1.245	9.25782e-06
			1.24539	5.38424e-12	8.51915e-07	8.51915e-07					1.24539	9.10205e-06
			1.24698	4.97034e-12	7.89022e-07	7.89022e-07					1.24698	8.48417e-06
			1.24857	4.58767e-12	7.26129e-07	7.26129e-07					1.24857	7.91302e-06
			1.25017	4.23392e-12	6.74671e-07	6.74671e-07					1.25017	7.37302e-06
			1.25176	3.90694e-12	6.17496e-07	6.17496e-07					1.25176	6.87457e-06
			1.25335	3.60476e-12	5.71755e-07	5.71755e-07					1.25335	6.40726e-06
			1.25494	3.32552e-12	5.27707e-07	5.27711e-07					1.25494	5.96592e-06
			1.255	3.31541e-12	5.261e-07	5.26103e-07					1.255	5.95034e-06
			1.25653	3.06752e-12	4.8668e-07	4.86683e-07					1.25653	5.56092e-06
			1.25812	2.82917e-12	4.48749e-07	4.48752e-07					1.25812	5.17669e-06
			1.25971	2.60901e-12	4.13687e-07	4.1369e-07					1.25971	4.81843e-06
			1.26131	2.40567e-12	3.81285e-07	3.81288e-07					1.26131	4.48612e-06
			1.2629	2.2179e-12	3.51348e-07	3.5135e-07					1.2629	4.17458e-06
			1.26449	2.04452e-12	3.23692e-07	3.23695e-07					1.26449	3.88901e-06
			1.265	1.99178e-12	3.15278e-07	3.1528e-07					1.265	3.80074e-06
			1.26608	1.88445e-12	2.98152e-07	2.98154e-07					1.26608	3.61901e-06
			1.26767	1.7367e-12	2.74569e-07	2.74571e-07					1.26767	3.36459e-06
			1.26926	1.60031e-12	2.52799e-07	2.528e-07					1.26926	3.13094e-06
			1.27086	1.47446e-12	2.32706e-07	2.32707e-07					1.27086	2.90767e-06
			1.27245	1.35832e-12	2.14165e-07	2.14166e-07					1.27245	2.70517e-06
			1.27404	1.25118e-12	1.9706e-07	1.97062e-07					1.27404	2.51306e-06
			1.275	1.19055e-12	1.87383e-07	1.87384e-07					1.275	2.40402e-06
			1.27563	1.15233e-12	1.81284e-07	1.81285e-07					1.27563	2.33652e-06
			1.27722	1.06117e-12	1.66735e-07	1.66736e-07					1.27722	2.17037e-06
			1.27881	9.77084e-13	1.53322e-07	1.53323e-07					1.27881	2.01979e-06
			1.28041	8.99548e-13	1.40959e-07	1.40959e-07					1.28041	1.87441e-06
			1.282	8.28062e-13	1.29565e-07	1.29566e-07					1.282	1.73941e-06
			1.28359	7.62156e-13	1.19067e-07	1.19068e-07					1.28359	1.6148e-06
			1.285	7.08039e-13	1.10452e-07	1.10453e-07					1.285	1.51095e-06
			1.28518	7.01407e-13	1.09397e-07	1.09398e-07					1.28518	1.50057e-06
			1.28677	6.45415e-13	1.00492e-07	1.00492e-07					1.28677	1.39153e-06
			1.28836	5.93819e-13	9.22916e-08	9.22922e-08					1.28836	1.29288e-06
			1.28995	5.46277e-13	8.47427e-08	8.47433e-08					1.28995	1.19941e-06
			1.29155	5.02477e-13	7.77953e-08	7.77959e-08					1.29155	1.11115e-06
			1.29314	4.62129e-13	7.14025e-08	7.14031e-08					1.29314	1.03326e-06
			1.29473	4.24967e-13	6.55209e-08	6.55214e-08					1.29473	9.55378e-07
			1.295	4.18955e-13	6.457e-08	6.45706e-08					1.295	9.44993e-07
			1.29632	3.90743e-13	6.01115e-08	6.01121e-08					1.29632	8.87878e-07
			1.29791	3.5923e-13	5.51373e-08	5.51376e-08					1.29791	8.20379e-07
			1.2995	3.30216e-13	5.05639e-08	5.05643e-08					1.2995	7.63264e-07
			1.3011	3.03505e-13	4.63603e-08	4.63605e-08					1.3011	7.06149e-07
			1.30269	2.78921e-13	4.24971e-08	4.24974e-08					1.30269	6.54226e-07
			1.30428	2.56294e-13	3.89477e-08	3.8948e-08					1.30428	6.07496e-07
			1.305	2.46651e-13	3.7437e-08	3.74372e-08					1.305	5.86726e-07
			1.30587	2.35473e-13	3.56874e-08	3.56876e-08					1.30587	5.60765e-07
			1.30746	2.16315e-13	3.26931e-08	3.26933e-08					1.30746	5.18888e-07
			1.30905	1.98691e-13	2.99437e-08	2.99439e-08					1.30905	4.80319e-07
			1.31065	1.82479e-13	2.74198e-08	2.742e-08					1.31065	4.44533e-07
			1.31224	1.67569e-13	2.51034e-08	2.51036e-08					1.31224	4.11334e-07
			1.31383	1.53857e-13	2.29779e-08	2.29781e-08					1.31383	3.80543e-07
			1.315	1.44477e-13	2.15268e-08	2.15269e-08					1.315	3.59324e-07
			1.31542	1.41249e-13	2.1028e-08	2.10281e-08					1.31542	3.5199e-07
			1.31701	1.29658e-13	1.92395e-08	1.92396e-08					1.31701	3.25518e-07
			1.3186	1.19002e-13	1.75994e-08	1.75995e-08					1.3186	3.0098e-07
			1.3202	1.09209e-13	1.60958e-08	1.60959e-08					1.3202	2.78238e-07
			1.32179	1.00208e-13	1.47175e-08	1.47176e-08					1.32179	2.57166e-07
			1.32338	9.19377e-14	1.34544e-08	1.34545e-08					1.32338	2.37645e-07
			1.32497	8.43385e-14	1.22972e-08	1.22973e-08					1.32497	2.19564e-07
			1.325	8.42013e-14	1.22763e-08	1.22764e-08					1.325	2.19236e-07
			1.32656	7.73579e-14	1.12372e-08	1.12372e-08					1.32656	2.0282e-07
			1.32815	7.09463e-14	1.02663e-08	1.02664e-08					1.32815	1.87318e-07
			1.32974	6.50572e-14	9.37742e-09	9.37753e-09					1.32974	1.72967e-07
			1.33134	5.96495e-14	8.56369e-09	8.56375e-09					1.33134	1.59687e-07
			1.33293	5.46845e-14	7.81893e-09	7.81898e-09					1.33293	1.47397e-07
			1.33452	5.01262e-14	7.13745e-09	7.13751e-09					1.33452	1.36028e-07
			1.335	4.8825e-14	6.94334e-09	6.9434e-09					1.335	1.32766e-07
			1.33611	4.5942e-14	6.51401e-09	6.51407e-09					1.33611	1.25511e-07
			1.3377	4.21016e-14	5.94374e-09	5.9438e-09					1.3377	1.15786e-07
			1.33929	3.85773e-14	5.42231e-09	5.42234e-09					1.33929	1.06794e-07
			1.34089	3.53435e-14	4.94556e-09	4.9456e-09					1.34089	9.84818e-08
			1.34248	3.23767e-14	4.50979e-09	4.50983e-09					1.34248	9.07993e-08
			1.34407	2.96551e-14	4.11156e-09	4.11159e-09					1.34407	8.37004e-08
			1.345	2.81688e-14	3.89476e-09	3.89479e-09					1.345	7.9801e-08
			1.34566	2.71587e-14	3.74771e-09	3.74774e-09					1.34566	7.71416e-08
			1.34725	2.48694e-14	3.41534e-09	3.41536e-09					1.34725	7.10837e-08
			1.34884	2.277e-14	3.1118e-09	3.11182e-09					1.34884	6.54885e-08
			1.35044	2.08453e-14	2.83464e-09	2.83465e-09					1.35044	6.03228e-08
			1.35203	1.90808e-14	2.58162e-09	2.58164e-09					1.35203	5.55537e-08
			1.35362	1.74634e-14	2.3507e-09	2.35071e-09					1.35362	5.11521e-08
			1.355	1.61695e-14	2.16672e-09	2.16674e-09					1.355	4.76081e-08
			1.35521	1.59811e-14	2.13998e-09	2.14e-09					1.35521	4.70902e-08
			1.3568	1.46226e-14	1.94775e-09	1.94776e-09					1.3568	4.33427e-08
			1.35839	1.3378e-14	1.77241e-09	1.77242e-09					1.35839	3.98859e-08
			1.35998	1.22377e-14	1.61252e-09	1.61253e-09					1.35998	3.66978e-08
			1.36158	1.11933e-14	1.46675e-09	1.46676e-09					1.36158	3.37581e-08
			1.36317	1.02366e-14	1.33387e-09	1.33388e-09					1.36317	3.1048e-08
			1.36476	9.36049e-15	1.21278e-09	1.21279e-09					1.36476	2.85501e-08
			1.365	9.23482e-15	1.19546e-09	1.19547e-09					1.365	2.81904e-08
			1.36635	8.55826e-15	1.10245e-09	1.10246e-09					1.36635	2.62481e-08
			1.36794	7.82379e-15	1.00195e-09	1.00196e-09					1.36794	2.41272e-08
			1.36953	7.1514e-15	9.10417e-10	9.10423e-10					1.36953	2.21734e-08
			1.37113	6.53602e-15	8.27073e-10	8.27078e-10					1.37113	2.03741e-08
			1.37272	5.97278e-15	7.51206e-10	7.51212e-10					1.37272	1.87171e-08
			1.37431	5.45741e-15	6.8215e-10	6.82156e-10					1.37431	1.71917e-08
			1.375	5.24761e-15	6.54151e-10	6.54157e-10					1.375	1.6568e-08
			1.3759	4.98585e-15	6.19314e-10	6.1932e-10					1.3759	1.57876e-08
			1.37749	4.55447e-15	5.6215e-10	5.62155e-10					1.37749	1.44954e-08
			1.37908	4.15987e-15	5.10155e-10	5.10159e-10					1.37908	1.33064e-08
			1.38068	3.79897e-15	4.62872e-10	4.62876e-10					1.38068	1.22127e-08
			1.38227	3.46894e-15	4.19883e-10	4.19887e-10					1.38227	1.12067e-08
			1.38386	3.16717e-15	3.80808e-10	3.80811e-10					1.38386	1.02817e-08
			1.385	2.96687e-15	3.55004e-10	3.55007e-10					1.385	9.66468e-09
			1.38545	2.89129e-15	3.45296e-10	3.45299e-10					1.38545	9.43119e-09
			1.38704	2.63909e-15	3.1303e-10	3.13033e-10					1.38704	8.64944e-09
			1.38863	2.40859e-15	2.8372e-10	2.83723e-10					1.38863	7.93093e-09
			1.39023	2.19794e-15	2.57101e-10	2.57103e-10					1.39023	7.27079e-09
			1.39182	2.00545e-15	2.3293e-10	2.32933e-10					1.39182	6.66428e-09
			1.39341	1.82958e-15	2.10988e-10	2.1099e-10					1.39341	6.10725e-09
			1.395	1.66893e-15	1.91073e-10	1.91074e-10					1.395	5.59566e-09

## Sheet: Fig. 3d
		ATL1cyto-K			ATL1cyto-K-S398Y			ATL1cyto-K-N440T			ATL1cyto-K-H443P
Probability (%)	low-FRET	22.4741	24.166	27.4205	10.0935	17.3472	12.374	22.4548	25.9768	26.7416	14.0926	27.7169	19.756
	high- FRET	77.5259	75.834	72.5795	89.9065	82.6528	87.626	77.5452	74.0232	73.2584	85.9074	72.2831	80.244
	P-value	Summary
ATL1cyto-K vs. ATL1cyto-K-S398Y	0.0441	*
ATL1cyto-K vs. ATL1cyto-K-N440T	0.9995	ns
ATL1cyto-K vs. ATL1cyto-K-N440T	0.643	ns

## Sheet: Fig. 3h
N440T+GTPγS								N440T+GDP/AlF4-
			Fitted Curves Plot								Fitted Curves Plot
Bin Center	Probability of count(%)	SD	Independent Variable	Fit Peak 1	Fit Peak 2	Cumulative Fit Peak		Bin Center	Probability of count(%)	SD	Independent Variable	Fit Peak
-0.195	0.00223266	0.000998477	-0.195	0.000885161	1.95303e-09	0.000885161		-0.195	0	0	-0.195	4.52612e-08
-0.185	0.00267919	0.00109378	-0.19341	0.000929702	2.11123e-09	0.000929702		-0.185	0	0	-0.19341	4.83039e-08
-0.175	0.00312573	0.00118141	-0.19182	0.000976316	2.28191e-09	0.000976316		-0.175	0.000499473	0.000499473	-0.19182	5.15451e-08
-0.165	0.00312573	0.00118141	-0.19023	0.00102508	2.46603e-09	0.00102509		-0.165	0	0	-0.19023	5.4997e-08
-0.155	0.00446532	0.00141206	-0.18863	0.0010761	2.66462e-09	0.0010761		-0.155	0.000499473	0.000499473	-0.18863	5.86736e-08
-0.145	0.00982371	0.00209442	-0.18704	0.00112945	2.87878e-09	0.00112946		-0.145	0	0	-0.18704	6.2588e-08
-0.135	0.0102702	0.00214149	-0.18545	0.00118525	3.1097e-09	0.00118525		-0.135	0.000499473	0.000499473	-0.18545	6.67561e-08
-0.125	0.00803758	0.00189448	-0.185	0.0012015	3.17828e-09	0.0012015		-0.125	0.000499473	0.000499473	-0.185	6.79838e-08
-0.115	0.0102702	0.00214149	-0.18386	0.00124358	3.35866e-09	0.00124358		-0.115	0.000998946	0.00070636	-0.18386	7.11929e-08
-0.105	0.0129494	0.00240465	-0.18227	0.00130455	3.62702e-09	0.00130456		-0.105	0	0	-0.18227	7.59159e-08
-0.095	0.0125029	0.00236283	-0.18068	0.00136827	3.91625e-09	0.00136828		-0.095	0.000499473	0.000499473	-0.18068	8.09426e-08
-0.085	0.0241127	0.00328133	-0.17908	0.00143485	4.22794e-09	0.00143486		-0.085	0	0	-0.17908	8.6292e-08
-0.075	0.0192009	0.00292811	-0.17749	0.00150441	4.56374e-09	0.00150441		-0.075	0.000998946	0.00070636	-0.17749	9.1984e-08
-0.065	0.0263454	0.00342988	-0.1759	0.00157706	4.92552e-09	0.00157706		-0.065	0	0	-0.1759	9.80396e-08
-0.055	0.0428671	0.0043751	-0.175	0.0016196	5.14253e-09	0.0016196		-0.055	0.000499473	0.000499473	-0.175	1.01637e-07
-0.045	0.0388483	0.00416498	-0.17431	0.00165293	5.31521e-09	0.00165293		-0.045	0.000499473	0.000499473	-0.17431	1.04482e-07
-0.035	0.0477789	0.00461897	-0.17272	0.00173214	5.7349e-09	0.00173214		-0.035	0	0	-0.17272	1.11334e-07
-0.025	0.0540304	0.00491185	-0.17113	0.00181483	6.18679e-09	0.00181484		-0.025	0.00149842	0.000865112	-0.17113	1.18621e-07
-0.015	0.0544769	0.00493211	-0.16953	0.00190113	6.67338e-09	0.00190114		-0.015	0.000998946	0.00070636	-0.16953	1.26371e-07
-0.005	0.083055	0.00608989	-0.16794	0.00199119	7.19712e-09	0.00199119		-0.005	0	0	-0.16794	1.3461e-07
0.005	0.101809	0.00674249	-0.16635	0.00208514	7.76091e-09	0.00208515		0.005	0.00149842	0.000865112	-0.16635	1.43371e-07
0.015	0.113866	0.00713055	-0.165	0.00216809	8.27313e-09	0.0021681		0.015	0.00149842	0.000865112	-0.165	1.5124e-07
0.025	0.131727	0.00766944	-0.16476	0.00218315	8.36757e-09	0.00218315		0.025	0.000998946	0.00070636	-0.16476	1.52683e-07
0.035	0.162538	0.00851929	-0.16317	0.00228536	9.0204e-09	0.00228537		0.035	0.000998946	0.00070636	-0.16317	1.6258e-07
0.045	0.191562	0.00924872	-0.16158	0.00239193	9.7227e-09	0.00239194		0.045	0.000998946	0.00070636	-0.16158	1.73099e-07
0.055	0.215675	0.00981355	-0.15998	0.00250303	1.04781e-08	0.00250304		0.055	0.00299684	0.00122345	-0.15998	1.84277e-07
0.065	0.255863	0.0106888	-0.15839	0.00261883	1.12907e-08	0.00261884		0.065	0.00399578	0.00141272	-0.15839	1.96153e-07
0.075	0.304535	0.0116612	-0.1568	0.00273951	1.21645e-08	0.00273952		0.075	0.00399578	0.00141272	-0.1568	2.0877e-07
0.085	0.325522	0.0120564	-0.15521	0.00286525	1.31039e-08	0.00286526		0.085	0.00399578	0.00141272	-0.15521	2.22172e-07
0.095	0.379552	0.0130185	-0.155	0.00288224	1.32332e-08	0.00288225		0.095	0.00899052	0.00211908	-0.155	2.24003e-07
0.105	0.401432	0.0133885	-0.15362	0.00299622	1.41139e-08	0.00299624		0.105	0.00799157	0.00199789	-0.15362	2.36406e-07
0.115	0.460375	0.0143378	-0.15203	0.00313264	1.51995e-08	0.00313266		0.115	0.00849104	0.00205938	-0.15203	2.51523e-07
0.125	0.48672	0.0147423	-0.15044	0.00327469	1.63663e-08	0.00327471		0.125	0.0109884	0.00234274	-0.15044	2.67574e-07
0.135	0.546109	0.0156159	-0.14884	0.00342258	1.762e-08	0.00342259		0.135	0.0119874	0.00244691	-0.14884	2.84616e-07
0.145	0.592995	0.0162724	-0.14725	0.00357651	1.89669e-08	0.00357654		0.145	0.0154837	0.00278095	-0.14725	3.02708e-07
0.155	0.632736	0.0168088	-0.14566	0.00373672	2.0414e-08	0.00373674		0.155	0.0174816	0.00295492	-0.14566	3.21911e-07
0.165	0.697483	0.0176479	-0.145	0.00380511	2.10456e-08	0.00380513		0.165	0.0219768	0.00331313	-0.145	3.30224e-07
0.175	0.699716	0.0176761	-0.14407	0.00390342	2.19682e-08	0.00390344		0.175	0.027471	0.00370419	-0.14407	3.42292e-07
0.185	0.748388	0.0182806	-0.14248	0.00407683	2.36372e-08	0.00407685		0.185	0.0299684	0.0038689	-0.14248	3.63921e-07
0.195	0.80867	0.0190026	-0.14089	0.00425719	2.54294e-08	0.00425722		0.195	0.0294689	0.00383653	-0.14089	3.8687e-07
0.205	0.816707	0.0190968	-0.13929	0.00444476	2.73535e-08	0.00444479		0.205	0.027471	0.00370419	-0.13929	4.11218e-07
0.215	0.851537	0.0194997	-0.1377	0.00463977	2.94189e-08	0.0046398		0.215	0.0404573	0.00449526	-0.1377	4.37046e-07
0.225	0.868059	0.019688	-0.13611	0.00484249	3.16356e-08	0.00484252		0.225	0.0459515	0.00479078	-0.13611	4.64441e-07
0.235	0.851983	0.0195048	-0.135	0.00498872	3.32786e-08	0.00498875		0.235	0.0459515	0.00479078	-0.135	4.84544e-07
0.245	0.83189	0.0192734	-0.13452	0.00505318	3.40145e-08	0.00505321		0.245	0.0649315	0.00569487	-0.13452	4.93495e-07
0.255	0.914945	0.0202127	-0.13293	0.0052721	3.65668e-08	0.00527214		0.255	0.0724236	0.00601445	-0.13293	5.24447e-07
0.265	0.837694	0.0193406	-0.13134	0.00549954	3.9305e-08	0.00549958		0.265	0.0874078	0.00660741	-0.13134	5.5941e-07
0.275	0.855556	0.0195457	-0.12974	0.00573579	4.22421e-08	0.00573583		0.275	0.092902	0.0068119	-0.12974	5.89378e-07
0.285	0.839481	0.0193612	-0.12815	0.00598113	4.53918e-08	0.00598117		0.285	0.101393	0.0071164	-0.12815	6.29336e-07
0.295	0.847518	0.0194536	-0.12656	0.00623587	4.87698e-08	0.00623592		0.295	0.117876	0.00767305	-0.12656	6.69294e-07
0.305	0.786343	0.0187384	-0.125	0.00649523	5.23202e-08	0.00649528		0.305	0.110384	0.0074252	-0.125	7.09252e-07
0.315	0.781431	0.0186798	-0.12497	0.00650031	5.23912e-08	0.00650036		0.315	0.156335	0.00883658	-0.12497	7.09252e-07
0.325	0.768929	0.0185297	-0.12338	0.00677477	5.62733e-08	0.00677483		0.325	0.171319	0.00925037	-0.12338	7.54204e-07
0.335	0.744369	0.0182314	-0.12179	0.00705959	6.04341e-08	0.00705965		0.335	0.183806	0.00958156	-0.12179	7.99157e-07
0.345	0.701056	0.017693	-0.1202	0.00735508	6.48932e-08	0.00735514		0.345	0.210278	0.0102483	-0.1202	8.49104e-07
0.355	0.705967	0.0177549	-0.1186	0.00766159	6.96715e-08	0.00766166		0.355	0.238249	0.0109087	-0.1186	8.99052e-07
0.365	0.683641	0.0174719	-0.11701	0.00797948	7.47906e-08	0.00797955		0.365	0.286198	0.0119561	-0.11701	9.53994e-07
0.375	0.668459	0.0172768	-0.11542	0.00830909	8.0274e-08	0.00830917		0.375	0.318664	0.012616	-0.11542	1.01393e-06
0.385	0.638541	0.0168858	-0.115	0.00839815	8.17864e-08	0.00839824		0.385	0.376103	0.013706	-0.115	1.02891e-06
0.395	0.698823	0.0176649	-0.11383	0.00865079	8.61468e-08	0.00865087		0.395	0.394084	0.0140298	-0.11383	1.07387e-06
0.405	0.683641	0.0174719	-0.11224	0.00900496	9.24362e-08	0.00900505		0.405	0.444032	0.0148923	-0.11224	1.1388e-06
0.415	0.656402	0.0171203	-0.11065	0.00937198	9.91699e-08	0.00937208		0.415	0.50247	0.015842	-0.11065	1.20872e-06
0.425	0.704181	0.0177324	-0.10905	0.00975225	1.06379e-07	0.00975235		0.425	0.596371	0.0172589	-0.10905	1.28365e-06
0.435	0.760444	0.0184272	-0.10746	0.0101462	1.14095e-07	0.0101463		0.435	0.633831	0.0177927	-0.10746	1.35857e-06
0.445	0.790362	0.0187862	-0.10587	0.0105541	1.22353e-07	0.0105542		0.445	0.688773	0.0185479	-0.10587	1.44348e-06
0.455	0.833676	0.0192941	-0.105	0.0107834	1.27114e-07	0.0107836		0.455	0.785172	0.0198033	-0.105	1.48843e-06
0.465	0.902888	0.0200791	-0.10428	0.0109766	1.3119e-07	0.0109767		0.465	0.91953	0.0214308	-0.10428	1.52839e-06
0.475	0.95156	0.0206132	-0.10269	0.0114139	1.40645e-07	0.011414		0.475	0.984961	0.0221802	-0.10269	1.61829e-06
0.485	1.0239	0.0213823	-0.1011	0.0118666	1.50759e-07	0.0118667		0.485	1.06238	0.0230354	-0.1011	1.71819e-06
0.495	1.09981	0.0221608	-0.0995	0.012335	1.61576e-07	0.0123352		0.495	1.14479	0.0239122	-0.0995	1.81808e-06
0.505	1.18465	0.0229997	-0.09791	0.0128197	1.73145e-07	0.0128199		0.505	1.27765	0.0252617	-0.09791	1.92797e-06
0.515	1.27753	0.0238843	-0.09632	0.0133211	1.85515e-07	0.0133213		0.515	1.44747	0.0268882	-0.09632	2.04284e-06
0.525	1.35433	0.0245917	-0.095	0.0137504	1.96432e-07	0.0137506		0.525	1.49342	0.0273116	-0.095	2.14274e-06
0.535	1.51821	0.0260371	-0.09473	0.0138397	1.9874e-07	0.0138399		0.535	1.58583	0.0281439	-0.09473	2.16272e-06
0.545	1.59323	0.0266726	-0.09314	0.0143759	2.12877e-07	0.0143761		0.545	1.75765	0.0296293	-0.09314	2.29258e-06
0.555	1.69146	0.0274826	-0.09155	0.0149303	2.27986e-07	0.0149305		0.555	1.81259	0.0300888	-0.09155	2.42744e-06
0.565	1.80354	0.0283785	-0.08995	0.0155033	2.44132e-07	0.0155036		0.565	1.898	0.0307896	-0.08995	2.57229e-06
0.575	1.90446	0.0291617	-0.08836	0.0160955	2.61383e-07	0.0160958		0.575	2.06932	0.0321492	-0.08836	2.72213e-06
0.585	1.95983	0.0295826	-0.08677	0.0167074	2.79813e-07	0.0167077		0.585	2.22315	0.0333228	-0.08677	2.88196e-06
0.595	2.00404	0.0299143	-0.08518	0.0173395	2.99499e-07	0.0173398		0.595	2.22315	0.0333228	-0.08518	3.05178e-06
0.605	2.06834	0.0303904	-0.085	0.0174123	3.0181e-07	0.0174126		0.605	2.33254	0.0341327	-0.085	3.07176e-06
0.615	2.1822	0.0312158	-0.08359	0.0179923	3.20522e-07	0.0179926		0.615	2.52334	0.0355013	-0.08359	3.23159e-06
0.625	2.25008	0.0316975	-0.082	0.0186664	3.42972e-07	0.0186668		0.625	2.51185	0.0354204	-0.082	3.42139e-06
0.635	2.31661	0.0321627	-0.08041	0.0193624	3.66941e-07	0.0193628		0.635	2.58028	0.0358996	-0.08041	3.62118e-06
0.645	2.29339	0.0320011	-0.07881	0.0200808	3.92527e-07	0.0200812		0.645	2.60575	0.0360763	-0.07881	3.83096e-06
0.655	2.29026	0.0319793	-0.07722	0.0208222	4.19836e-07	0.0208226		0.655	2.72313	0.0368799	-0.07722	4.05073e-06
0.665	2.25409	0.0317258	-0.07563	0.0215872	4.50998e-07	0.0215876		0.665	2.71863	0.0368495	-0.07563	4.28548e-06
0.675	2.26347	0.0317917	-0.075	0.0218969	4.59928e-07	0.0218974		0.675	2.72762	0.0369103	-0.075	4.38537e-06
0.685	2.22552	0.031524	-0.07404	0.0223763	4.82255e-07	0.0223768		0.685	2.69566	0.0366934	-0.07404	4.53522e-06
0.695	2.17461	0.0311614	-0.07245	0.0231902	5.13512e-07	0.0231907		0.695	2.64421	0.0363416	-0.07245	4.79494e-06
0.705	2.138	0.030898	-0.07086	0.0240295	5.49235e-07	0.02403		0.705	2.66169	0.0364615	-0.07086	5.07465e-06
0.715	2.09334	0.0305736	-0.06926	0.0248947	5.84957e-07	0.0248953		0.715	2.67368	0.0365435	-0.06926	5.36434e-06
0.725	1.96965	0.0296566	-0.06767	0.0257866	6.25145e-07	0.0257872		0.725	2.54282	0.035638	-0.06767	5.66902e-06
0.735	1.8223	0.0285257	-0.06608	0.0267057	6.69798e-07	0.0267064		0.735	2.50336	0.0353604	-0.06608	5.99368e-06
0.745	1.78702	0.0282482	-0.065	0.0273459	7.01056e-07	0.0273466		0.745	2.52334	0.0355013	-0.065	6.22343e-06
0.755	1.71424	0.027667	-0.06449	0.0276528	7.14452e-07	0.0276535		0.755	2.36201	0.0343476	-0.06449	6.33831e-06
0.765	1.56688	0.0264511	-0.0629	0.0286284	7.6357e-07	0.0286291		0.765	2.30107	0.0339017	-0.0629	6.69793e-06
0.775	1.49454	0.0258333	-0.06131	0.0296331	8.17154e-07	0.029634		0.775	2.17271	0.0329425	-0.06131	7.07753e-06
0.785	1.42399	0.0252162	-0.05971	0.0306678	8.70738e-07	0.0306687		0.785	2.05633	0.0320481	-0.05971	7.47711e-06
0.795	1.3003	0.0240962	-0.05812	0.031733	9.28787e-07	0.0317339		0.795	1.90849	0.0308745	-0.05812	7.90166e-06
0.805	1.21591	0.0233011	-0.05653	0.0328294	9.91302e-07	0.0328304		0.805	1.80959	0.030064	-0.05653	8.34619e-06
0.815	1.08016	0.0219619	-0.055	0.0339146	1.05828e-06	0.0339157		0.815	1.71219	0.0292437	-0.055	8.80072e-06
0.825	0.990408	0.0210297	-0.05494	0.0339578	1.05828e-06	0.0339588		0.825	1.68672	0.0290254	-0.05494	8.8157e-06
0.835	0.890832	0.0199445	-0.05335	0.0351187	1.12973e-06	0.0351198		0.835	1.47544	0.0271467	-0.05335	9.31018e-06
0.845	0.809116	0.0190078	-0.05176	0.0363129	1.20564e-06	0.0363141		0.845	1.43149	0.0267393	-0.05176	9.83462e-06
0.855	0.699269	0.0176705	-0.05017	0.0375412	1.28601e-06	0.0375425		0.855	1.31212	0.0256001	-0.05017	1.0384e-05
0.865	0.656402	0.0171203	-0.04857	0.0388041	1.37532e-06	0.0388055		0.865	1.16877	0.0241613	-0.04857	1.09634e-05
0.875	0.592995	0.0162724	-0.04698	0.0401025	1.46463e-06	0.040104		0.875	1.08935	0.023326	-0.04698	1.15728e-05
0.885	0.528694	0.0153649	-0.04539	0.0414371	1.56286e-06	0.0414386		0.885	1.02442	0.0226201	-0.04539	1.22171e-05
0.895	0.479576	0.0146337	-0.045	0.04177	1.58965e-06	0.0417716		0.895	0.902048	0.0212261	-0.045	1.23769e-05
0.905	0.423313	0.0137486	-0.0438	0.0428085	1.66557e-06	0.0428102		0.905	0.832622	0.0203929	-0.0438	1.28914e-05
0.915	0.356779	0.0126219	-0.04221	0.0442175	1.7772e-06	0.0442193		0.915	0.744714	0.0192864	-0.04221	1.36056e-05
0.925	0.334006	0.0122125	-0.04062	0.0456649	1.8933e-06	0.0456668		0.925	0.695266	0.0186351	-0.04062	1.43549e-05
0.935	0.292925	0.0114368	-0.03902	0.0471514	2.01833e-06	0.0471534		0.935	0.586881	0.0171211	-0.03902	1.5144e-05
0.945	0.25497	0.0106702	-0.03743	0.0486777	2.15229e-06	0.0486798		0.945	0.569899	0.0168715	-0.03743	1.59781e-05
0.955	0.211656	0.00972169	-0.03584	0.0502445	2.29071e-06	0.0502468		0.955	0.504967	0.0158814	-0.03584	1.68522e-05
0.965	0.195581	0.00934523	-0.035	0.0510889	2.37109e-06	0.0510913		0.965	0.448027	0.0149592	-0.035	1.73317e-05
0.975	0.171468	0.00875021	-0.03425	0.0518527	2.44253e-06	0.0518551		0.975	0.377602	0.0137332	-0.03425	1.77713e-05
0.985	0.127262	0.00753833	-0.03266	0.0535029	2.60328e-06	0.0535055		0.985	0.337644	0.0129863	-0.03266	1.87452e-05
0.995	0.124136	0.00744518	-0.03107	0.0551959	2.77297e-06	0.0551987		0.995	0.304679	0.0123361	-0.03107	1.97641e-05
1.005	0.106275	0.00688876	-0.02947	0.0569325	2.95158e-06	0.0569355		1.005	0.292192	0.0120806	-0.02947	2.0833e-05
1.015	0.0919856	0.00640894	-0.02788	0.0587134	3.14359e-06	0.0587166		1.015	0.238249	0.0109087	-0.02788	2.19618e-05
1.025	0.0745709	0.00577047	-0.02629	0.0605394	3.34453e-06	0.0605427		1.025	0.218769	0.0104532	-0.02629	2.31506e-05
1.035	0.0781431	0.00590707	-0.025	0.0620545	3.51867e-06	0.062058		1.035	0.182308	0.00954242	-0.025	2.41595e-05
1.045	0.0638541	0.00533975	-0.0247	0.0624112	3.55886e-06	0.0624147		1.045	0.174816	0.00934429	-0.0247	2.43993e-05
1.055	0.0504581	0.0047467	-0.02311	0.0643295	3.79106e-06	0.0643333		1.055	0.156835	0.00885069	-0.02311	2.57129e-05
1.065	0.0468859	0.00457559	-0.02152	0.0662951	4.03219e-06	0.0662991		1.065	0.136856	0.00826775	-0.02152	2.70914e-05
1.075	0.0437602	0.00442044	-0.01992	0.0683087	4.29117e-06	0.068313		1.075	0.110883	0.00744198	-0.01992	2.85399e-05
1.085	0.0366156	0.00404352	-0.01833	0.0703712	4.56356e-06	0.0703757		1.085	0.106388	0.00728957	-0.01833	3.00633e-05
1.095	0.027685	0.003516	-0.01674	0.0724831	4.85381e-06	0.072488		1.095	0.0879073	0.00662626	-0.01674	3.16666e-05
1.105	0.0232197	0.00321999	-0.01515	0.0746454	5.16191e-06	0.0746505		1.105	0.0859094	0.00655053	-0.01515	3.33498e-05
1.115	0.0214335	0.00309366	-0.015	0.074852	5.19317e-06	0.0748571		1.115	0.0579389	0.00537949	-0.015	3.35146e-05
1.125	0.0192009	0.00292811	-0.01356	0.0768585	5.49235e-06	0.076864		1.125	0.054942	0.00523852	-0.01356	3.5118e-05
1.135	0.0160752	0.00267919	-0.01197	0.0791234	5.83618e-06	0.0791293		1.135	0.0479494	0.00489382	-0.01197	3.6976e-05
1.145	0.0129494	0.00240465	-0.01038	0.0814407	6.2068e-06	0.0814469		1.145	0.0504468	0.00501964	-0.01038	3.89289e-05
1.155	0.0120564	0.00232025	-0.00878	0.0838112	6.59528e-06	0.0838178		1.155	0.0439536	0.00468547	-0.00878	4.09818e-05
1.165	0.00893064	0.00199695	-0.00719	0.0862354	7.01056e-06	0.0862424		1.165	0.0314668	0.00396444	-0.00719	4.31345e-05
1.175	0.0138425	0.00248618	-0.0056	0.0887142	7.44816e-06	0.0887216		1.175	0.02847	0.00377094	-0.0056	4.53921e-05
1.185	0.00803758	0.00189448	-0.005	0.0896639	7.62231e-06	0.0896715		1.185	0.0304679	0.00390101	-0.005	4.62762e-05
1.195	0.00893064	0.00199695	-0.00401	0.0912481	7.91255e-06	0.091256		1.195	0.0224763	0.00335057	-0.00401	4.77646e-05
1.205	0.00446532	0.00141206	-0.00242	0.093838	8.4082e-06	0.0938464		1.205	0.02847	0.00377094	-0.00242	5.0257e-05
1.215	0.00401879	0.0013396	-0.000825826	0.0964843	8.93064e-06	0.0964932		1.215	0.0184805	0.00303817	-0.000825826	5.28742e-05
1.225	0.00580492	0.00160999	0.000765766	0.0991879	9.48434e-06	0.0991973		1.225	0.0124868	0.00249737	0.000765766	5.56163e-05
1.235	0.00759105	0.0018411	0.00236	0.101949	1.00693e-05	0.101959		1.235	0.00948999	0.00217715	0.00236	5.84983e-05
1.245	0.00401879	0.0013396	0.00395	0.104769	1.069e-05	0.10478		1.245	0.0114879	0.00239539	0.00395	6.15201e-05
1.255	0.00312573	0.00118141	0.005	0.106663	1.11187e-05	0.106675		1.255	0.00799157	0.00199789	0.005	6.35979e-05
1.265	0.00178613	0.000893064	0.00554	0.107648	1.13464e-05	0.107659		1.265	0.00899052	0.00211908	0.00554	6.46918e-05
1.275	0.000893064	0.00063149	0.00713	0.110586	1.2043e-05	0.110598		1.275	0.00998946	0.00223371	0.00713	6.80182e-05
1.285	0.00312573	0.00118141	0.00872	0.113585	1.27798e-05	0.113598		1.285	0.00699262	0.00186886	0.00872	7.15046e-05
1.295	0.00223266	0.000998477	0.01032	0.116645	1.35612e-05	0.116658		1.295	0.0054942	0.00165656	0.01032	7.51657e-05
1.305	0.00357226	0.00126299	0.01191	0.119766	1.43873e-05	0.11978		1.305	0.00499473	0.00157947	0.01191	7.90017e-05
1.315	0.000893064	0.00063149	0.0135	0.122948	1.5258e-05	0.122964		1.315	0.00349631	0.00132148	0.0135	8.30224e-05
1.325	0.00178613	0.000893064	0.015	0.126008	1.61287e-05	0.126024		1.325	0.00399578	0.00141272	0.015	8.69982e-05
1.335	0.00178613	0.000893064	0.01509	0.126193	1.61868e-05	0.12621		1.335	0.00299684	0.00122345	0.01509	8.7238e-05
1.345	0	0	0.01668	0.129501	1.71647e-05	0.129519		1.345	0.00399578	0.00141272	0.01668	9.16583e-05
1.355	0.0013396	0.000773416	0.01827	0.132873	1.81962e-05	0.132891		1.355	0.00149842	0.000865112	0.01827	9.62934e-05
1.365	0.00223266	0.000998477	0.01986	0.136308	1.92902e-05	0.136327		1.365	0.000499473	0.000499473	0.01986	0.000101148
1.375	0.0013396	0.000773416	0.02146	0.139807	2.04467e-05	0.139828		1.375	0.000998946	0.00070636	0.02146	0.000106238
1.385	0.000893064	0.00063149	0.02305	0.143371	2.16702e-05	0.143393		1.385	0.00199789	0.000998946	0.02305	0.000111567
1.395	0.0013396	0.000773416	0.02464	0.147	2.29652e-05	0.147023		1.395	0.00149842	0.000865112	0.02464	0.000117146
			0.025	0.147831	2.32643e-05	0.147854					0.025	0.00011845
			0.02623	0.150694	2.43315e-05	0.150719					0.02623	0.000122995
			0.02782	0.154454	2.57738e-05	0.15448					0.02782	0.000129124
			0.02941	0.15828	2.7301e-05	0.158307					0.02941	0.000135537
			0.03101	0.162172	2.89085e-05	0.162201					0.03101	0.00014225
			0.0326	0.166131	3.06142e-05	0.166161					0.0326	0.000149283
			0.03419	0.170156	3.24093e-05	0.170189					0.03419	0.00015664
			0.035	0.172233	3.33649e-05	0.172266					0.035	0.000160521
			0.03578	0.174248	3.43071e-05	0.174283					0.03578	0.000164347
			0.03737	0.178408	3.6312e-05	0.178444					0.03737	0.000172403
			0.03896	0.182634	3.84286e-05	0.182672					0.03896	0.000180839
			0.04056	0.186928	4.06612e-05	0.186968					0.04056	0.000189665
			0.04215	0.191288	4.30189e-05	0.191332					0.04215	0.0001989
			0.04374	0.195717	4.55061e-05	0.195762					0.04374	0.000208555
			0.045	0.199274	4.75735e-05	0.199321					0.045	0.000216522
			0.04533	0.200212	4.81272e-05	0.20026					0.04533	0.000218654
			0.04692	0.204775	5.08957e-05	0.204826					0.04692	0.000229218
			0.04851	0.209405	5.38161e-05	0.209459					0.04851	0.000240262
			0.05011	0.214102	5.68927e-05	0.214159					0.05011	0.000251809
			0.0517	0.218865	6.01345e-05	0.218925					0.0517	0.000263882
			0.05329	0.223696	6.35594e-05	0.223759					0.05329	0.000276493
			0.05488	0.228592	6.71629e-05	0.22866					0.05488	0.000289679
			0.055	0.228965	6.74442e-05	0.229032					0.055	0.000290698
			0.05647	0.233555	7.09629e-05	0.233626					0.05647	0.000303455
			0.05806	0.238584	7.49638e-05	0.238659					0.05806	0.00031785
			0.05965	0.243678	7.91836e-05	0.243757					0.05965	0.000332889
			0.06125	0.248837	8.36266e-05	0.248921					0.06125	0.000348597
			0.06284	0.25406	8.83062e-05	0.254149					0.06284	0.000365005
			0.06443	0.259348	9.32359e-05	0.259441					0.06443	0.000382142
			0.065	0.261259	9.50622e-05	0.261354					0.065	0.000388465
			0.06602	0.264699	9.84202e-05	0.264797					0.06602	0.000400028
			0.06761	0.270113	0.000103886	0.270217					0.06761	0.000418708
			0.0692	0.275589	0.000109633	0.275699					0.0692	0.000438208
			0.0708	0.281127	0.000115683	0.281242					0.0708	0.000458561
			0.07239	0.286725	0.000122051	0.286847					0.07239	0.000479799
			0.07398	0.292384	0.000128749	0.292513					0.07398	0.000501965
			0.075	0.296045	0.000133227	0.296178					0.075	0.00051669
			0.07557	0.298102	0.000135795	0.298238					0.07557	0.000525091
			0.07716	0.303878	0.000143207	0.304021					0.07716	0.000549221
			0.07875	0.309712	0.000150999	0.309863					0.07875	0.000574389
			0.08035	0.315602	0.000159193	0.315761					0.08035	0.000600636
			0.08194	0.321547	0.000167807	0.321715					0.08194	0.000628012
			0.08353	0.327547	0.000176862	0.327724					0.08353	0.000656557
			0.085	0.333142	0.000185646	0.333327					0.085	0.000684033
			0.08512	0.3336	0.000186378	0.333787					0.08512	0.000686321
			0.08671	0.339706	0.00019638	0.339902					0.08671	0.000717348
			0.0883	0.345862	0.000206883	0.346069					0.0883	0.000749684
			0.08989	0.352068	0.000217921	0.352285					0.08989	0.000783389
			0.09149	0.358322	0.000229513	0.358551					0.09149	0.000818511
			0.09308	0.364623	0.000241686	0.364864					0.09308	0.000855108
			0.09467	0.370969	0.00025447	0.371224					0.09467	0.000893238
			0.095	0.372292	0.000257198	0.372549					0.095	0.000901349
			0.09626	0.37736	0.000267888	0.377628					0.09626	0.000932951
			0.09785	0.383793	0.000281972	0.384075					0.09785	0.000974317
			0.09944	0.390268	0.000296756	0.390564					0.09944	0.0010174
			0.10104	0.396781	0.000312269	0.397093					0.10104	0.00106226
			0.10263	0.403333	0.000328545	0.403661					0.10263	0.00110897
			0.10422	0.40992	0.000345616	0.410266					0.10422	0.00115759
			0.105	0.413164	0.000354297	0.413519					0.105	0.00118216
			0.10581	0.416542	0.000363522	0.416905					0.10581	0.0012082
			0.1074	0.423196	0.000382303	0.423579					0.1074	0.00126087
			0.10899	0.429881	0.000401995	0.430283					0.10899	0.00131569
			0.11059	0.436595	0.000422638	0.437018					0.11059	0.00137272
			0.11218	0.443336	0.000444277	0.44378					0.11218	0.00143206
			0.11377	0.450101	0.000466957	0.450568					0.11377	0.00149379
			0.115	0.455351	0.000485247	0.455836					0.115	0.00154323
			0.125	0.498371	0.000660792	0.499032					0.11536	0.00155799
			0.135	0.541682	0.000894681	0.542577					0.11695	0.00162476
			0.145	0.584682	0.00120442	0.585886					0.11854	0.00169419
			0.14719	0.594004	0.00128454	0.595288					0.12014	0.00176638
			0.14878	0.600739	0.00134579	0.602085					0.12173	0.00184143
			0.15038	0.607444	0.00140977	0.608854					0.12332	0.00191943
			0.15197	0.614116	0.00147657	0.615592					0.12491	0.00200051
			0.15356	0.620751	0.0015463	0.622298					0.125	0.00200519
			0.155	0.626728	0.0016121	0.62834					0.1265	0.00208476
			0.15515	0.627348	0.0016191	0.628967					0.12809	0.0021723
			0.15674	0.633904	0.00169507	0.635599					0.12968	0.00226325
			0.15833	0.640415	0.00177435	0.64219					0.13128	0.00235773
			0.15992	0.64688	0.00185707	0.648737					0.13287	0.00245586
			0.16152	0.653295	0.00194337	0.655238					0.13446	0.00255778
			0.16311	0.659657	0.00203338	0.661691					0.135	0.00259327
			0.1647	0.665965	0.00212724	0.668092					0.13605	0.0026636
			0.165	0.667148	0.0021454	0.669294					0.13764	0.00277348
			0.16629	0.672214	0.00222512	0.674439					0.13923	0.00288755
			0.16788	0.678402	0.00232716	0.68073					0.14083	0.00300596
			0.16947	0.684528	0.00243352	0.686961					0.14242	0.00312884
			0.17107	0.690586	0.00254438	0.693131					0.14401	0.00325637
			0.17266	0.696576	0.00265989	0.699236					0.145	0.00333819
			0.17425	0.702495	0.00278025	0.705275					0.1456	0.00338869
			0.175	0.705261	0.00283876	0.7081					0.14719	0.00352598
			0.17584	0.708339	0.00290563	0.711244					0.14878	0.00366838
			0.17743	0.714106	0.00303623	0.717142					0.15038	0.00381609
			0.17902	0.719793	0.00317223	0.722965					0.15197	0.00396928
			0.18062	0.725398	0.00331384	0.728712					0.15356	0.00412812
			0.18221	0.730918	0.00346127	0.73438					0.155	0.00427703
			0.1838	0.736351	0.00361473	0.739966					0.15515	0.00429282
			0.185	0.740391	0.00373468	0.744126					0.15674	0.00446356
			0.18539	0.741693	0.00377444	0.745468					0.15833	0.00464053
			0.18698	0.746943	0.00394064	0.750884					0.15992	0.00482396
			0.18857	0.752098	0.00411356	0.756211					0.16152	0.00501404
			0.19017	0.757155	0.00429344	0.761448					0.16311	0.00521099
			0.19176	0.762112	0.00448053	0.766592					0.1647	0.00541504
			0.19335	0.766966	0.00467509	0.771641					0.165	0.00545435
			0.19494	0.771716	0.0048774	0.776593					0.16629	0.0056264
			0.195	0.771893	0.00488519	0.776778					0.16788	0.00584533
			0.19653	0.776358	0.00508772	0.781446					0.16947	0.00607206
			0.19812	0.780891	0.00530633	0.786197					0.17107	0.00630683
			0.19971	0.785312	0.00553353	0.790846					0.17266	0.00654991
			0.20131	0.78962	0.00576962	0.795389					0.17425	0.00680155
			0.2029	0.793811	0.00601491	0.799826					0.175	0.0069233
			0.20449	0.797884	0.00626971	0.804154					0.17584	0.00706202
			0.205	0.799165	0.0063535	0.805519					0.17743	0.0073316
			0.20608	0.801837	0.00653435	0.808372					0.17902	0.00761056
			0.20767	0.805668	0.00680917	0.812477					0.18062	0.0078992
			0.20926	0.809375	0.00709452	0.816469					0.18221	0.00819782
			0.21086	0.812956	0.00739075	0.820346					0.1838	0.00850673
			0.21245	0.816409	0.00769823	0.824107					0.185	0.00874685
			0.21404	0.819732	0.00801733	0.82775					0.18539	0.00882622
			0.215	0.821675	0.00821579	0.829891					0.18698	0.00915663
			0.21563	0.822925	0.00834845	0.831273					0.18857	0.00949828
			0.21722	0.825984	0.00869197	0.834676					0.19017	0.00985152
			0.21881	0.828909	0.00904831	0.837957					0.19176	0.0102167
			0.22041	0.831698	0.00941789	0.841116					0.19335	0.0105941
			0.222	0.834349	0.00980114	0.84415					0.19494	0.0109842
			0.22359	0.836862	0.0101985	0.847061					0.195	0.0109992
			0.225	0.838973	0.010563	0.849536					0.19653	0.0113873
			0.22518	0.839235	0.0106104	0.849845					0.19812	0.0118038
			0.22677	0.841466	0.0110374	0.852504					0.19971	0.0122341
			0.22836	0.843555	0.0114798	0.855035					0.20131	0.0126785
			0.22995	0.8455	0.0119383	0.857439					0.2029	0.0131376
			0.23155	0.847301	0.0124133	0.859715					0.20449	0.0136116
			0.23314	0.848956	0.0129052	0.861862					0.205	0.013767
			0.23473	0.850465	0.0134148	0.86388					0.20608	0.0141011
			0.235	0.850707	0.0135031	0.86421					0.20767	0.0146065
			0.23632	0.851827	0.0139424	0.865769					0.20926	0.0151282
			0.23791	0.853041	0.0144886	0.867529					0.21086	0.0156667
			0.2395	0.854106	0.0150541	0.86916					0.21245	0.0162224
			0.2411	0.855022	0.0156393	0.870662					0.21404	0.0167958
			0.24269	0.855789	0.016245	0.872034					0.215	0.0171508
			0.24428	0.856405	0.0168716	0.873277					0.21563	0.0173874
			0.245	0.856635	0.0171625	0.873798					0.21722	0.0179978
			0.24587	0.856872	0.0175199	0.874392					0.21881	0.0186274
			0.24746	0.857187	0.0181904	0.875378					0.22041	0.0192767
			0.24905	0.857353	0.0188838	0.876236					0.222	0.0199462
			0.25065	0.857367	0.0196009	0.876968					0.22359	0.0206366
			0.25224	0.85723	0.0203421	0.877572					0.225	0.0212667
			0.25383	0.856943	0.0211084	0.878051					0.22518	0.0213484
			0.255	0.856635	0.0216886	0.878324					0.22677	0.0220821
			0.25542	0.856505	0.0219003	0.878405					0.22836	0.0228383
			0.25701	0.855917	0.0227186	0.878635					0.22995	0.0236176
			0.2586	0.855178	0.0235641	0.878742					0.23155	0.0244206
			0.2602	0.85429	0.0244374	0.878728					0.23314	0.0252479
			0.26179	0.853253	0.0253395	0.878593					0.23473	0.0261001
			0.26338	0.852067	0.026271	0.878338					0.235	0.0262474
			0.26497	0.850734	0.0272328	0.877966					0.23632	0.0269779
			0.265	0.850707	0.0272512	0.877958					0.23791	0.027882
			0.26656	0.849252	0.0282257	0.877478					0.2395	0.0288129
			0.26815	0.847625	0.0292505	0.876875					0.2411	0.0297714
			0.26974	0.845851	0.0303081	0.876159					0.24269	0.0307581
			0.27134	0.843933	0.0313994	0.875333					0.24428	0.0317737
			0.27293	0.841871	0.0325253	0.874397					0.245	0.0322433
			0.27452	0.839667	0.0336866	0.873353					0.24587	0.032819
			0.275	0.838973	0.0340443	0.873018					0.24746	0.0338947
			0.27611	0.837321	0.0348843	0.872205					0.24905	0.0350015
			0.2777	0.834834	0.0361194	0.870953					0.25065	0.0361401
			0.27929	0.832209	0.0373927	0.869601					0.25224	0.0373114
			0.28089	0.829446	0.0387052	0.868151					0.25383	0.038516
			0.28248	0.826546	0.0400581	0.866604					0.255	0.0394243
			0.28407	0.823512	0.0414521	0.864964					0.25542	0.0397549
			0.285	0.821675	0.042287	0.863963					0.25701	0.0410287
			0.28566	0.820345	0.0428884	0.863233					0.2586	0.0423383
			0.28725	0.817046	0.0443681	0.861414					0.2602	0.0436846
			0.28884	0.813617	0.0458921	0.859509					0.26179	0.0450683
			0.29044	0.81006	0.0474615	0.857522					0.26338	0.0464904
			0.29203	0.806377	0.0490775	0.855454					0.26497	0.0479516
			0.29362	0.802569	0.0507411	0.85331					0.265	0.0479796
			0.295	0.799165	0.0522244	0.85139					0.26656	0.0494529
			0.29521	0.798639	0.0524534	0.851093					0.26815	0.0509952
			0.2968	0.794589	0.0542157	0.848804					0.26974	0.0525794
			0.29839	0.790419	0.0560289	0.846448					0.27134	0.0542063
			0.29998	0.786134	0.0578944	0.844028					0.27293	0.055877
			0.30158	0.781734	0.0598133	0.841547					0.27452	0.0575923
			0.30317	0.777222	0.0617869	0.839009					0.275	0.0581191
			0.30476	0.7726	0.0638162	0.836416					0.27611	0.0593533
			0.305	0.771893	0.0641274	0.83602					0.2777	0.0611608
			0.30635	0.76787	0.0659026	0.833773					0.27929	0.0630159
			0.30794	0.763035	0.0680473	0.831083					0.28089	0.0649197
			0.30953	0.758098	0.0702515	0.828349					0.28248	0.066873
			0.31113	0.753059	0.0725166	0.825576					0.28407	0.0688769
			0.31272	0.747923	0.0748439	0.822767					0.285	0.0700729
			0.31431	0.742691	0.0772346	0.819926					0.28566	0.0709324
			0.315	0.740391	0.0782921	0.818683					0.28725	0.0730407
			0.3159	0.737366	0.07969	0.817056					0.28884	0.0752027
			0.31749	0.73195	0.0822115	0.814162					0.29044	0.0774195
			0.31908	0.726446	0.0848005	0.811247					0.29203	0.0796923
			0.32068	0.720857	0.0874583	0.808315					0.29362	0.082022
			0.32227	0.715185	0.0901862	0.805371					0.295	0.0840911
			0.32386	0.709433	0.0929857	0.802419					0.29521	0.0844099
			0.325	0.705261	0.0950377	0.800299					0.2968	0.086857
			0.32704	0.697699	0.0988049	0.796504					0.29839	0.0893644
			0.32863	0.691722	0.101827	0.793549					0.29998	0.0919334
			0.33023	0.685676	0.104927	0.790603					0.30158	0.0945649
			0.33182	0.679563	0.108105	0.787668					0.30317	0.0972603
			0.33341	0.673386	0.111364	0.78475					0.30476	0.100021
			0.335	0.667148	0.114704	0.781852					0.305	0.100443
			0.33659	0.660852	0.118127	0.778978					0.30635	0.102847
			0.33818	0.654499	0.121634	0.776133					0.30794	0.105741
			0.33977	0.648094	0.125227	0.773321					0.30953	0.108704
			0.34137	0.641639	0.128908	0.770546					0.31113	0.111736
			0.34296	0.635136	0.132677	0.767813					0.31272	0.114839
			0.34455	0.628589	0.136537	0.765125					0.31431	0.118014
			0.345	0.626728	0.137646	0.764374					0.315	0.119415
			0.34614	0.621999	0.140488	0.762487					0.3159	0.121263
			0.34773	0.61537	0.144533	0.759904					0.31749	0.124587
			0.34932	0.608705	0.148673	0.757378					0.31908	0.127986
			0.35092	0.602007	0.152909	0.754916					0.32068	0.131463
			0.35251	0.595277	0.157243	0.75252					0.32227	0.135018
			0.3541	0.588519	0.161676	0.750195					0.32386	0.138652
			0.355	0.584682	0.16423	0.748912					0.325	0.141308
			0.35569	0.581735	0.16621	0.747945					0.32545	0.142368
			0.35728	0.574928	0.170846	0.745774					0.32704	0.146166
			0.35887	0.568101	0.175586	0.743687					0.32863	0.150048
			0.36047	0.561257	0.180431	0.741688					0.33023	0.154014
			0.36206	0.554397	0.185383	0.73978					0.33182	0.158066
			0.36365	0.547525	0.190443	0.737968					0.33341	0.162206
			0.365	0.541682	0.194825	0.736507					0.335	0.166435
			0.36524	0.540643	0.195613	0.736255					0.33659	0.170754
			0.36683	0.533753	0.200894	0.734646					0.33818	0.175163
			0.36842	0.526859	0.206287	0.733145					0.33977	0.179666
			0.37002	0.519962	0.211794	0.731756					0.34137	0.184262
			0.37161	0.513065	0.217417	0.730481					0.34296	0.188954
			0.3732	0.50617	0.223156	0.729326					0.34455	0.193742
			0.37479	0.499281	0.229013	0.728294					0.345	0.195115
			0.375	0.498371	0.229796	0.728167					0.34614	0.198628
			0.37638	0.492398	0.23499	0.727389					0.34773	0.203613
			0.37797	0.485525	0.241088	0.726614					0.34932	0.208699
			0.37956	0.478664	0.247309	0.725973					0.35092	0.213886
			0.38116	0.471817	0.253652	0.725469					0.35251	0.219176
			0.38275	0.464986	0.260121	0.725107					0.3541	0.22457
			0.38434	0.458173	0.266716	0.724888					0.355	0.227671
			0.385	0.455351	0.26949	0.724841					0.35569	0.23007
			0.38593	0.45138	0.273438	0.724818					0.35728	0.235677
			0.38752	0.44461	0.280288	0.724899					0.35887	0.241392
			0.38911	0.437865	0.287269	0.725134					0.36047	0.247216
			0.39071	0.431146	0.29438	0.725526					0.36206	0.25315
			0.3923	0.424455	0.301624	0.726079					0.36365	0.259196
			0.39389	0.417795	0.309001	0.726796					0.365	0.264419
			0.395	0.413164	0.31423	0.727394					0.36524	0.265355
			0.39548	0.411167	0.316512	0.727679					0.36683	0.271629
			0.39707	0.404573	0.324158	0.728731					0.36842	0.278018
			0.39866	0.398014	0.331941	0.729956					0.37002	0.284523
			0.40026	0.391494	0.339862	0.731355					0.37161	0.291146
			0.40185	0.385012	0.34792	0.732932					0.3732	0.297888
			0.40344	0.378571	0.356118	0.734689					0.37479	0.30475
			0.405	0.372292	0.364298	0.73659					0.375	0.305665
			0.40503	0.372172	0.364456	0.736628					0.37638	0.311733
			0.40662	0.365817	0.372935	0.738752					0.37797	0.318838
			0.40821	0.359507	0.381556	0.741063					0.37956	0.326067
			0.4098	0.353244	0.390319	0.743563					0.38116	0.33342
			0.4114	0.347029	0.399225	0.746254					0.38275	0.340899
			0.41299	0.340863	0.408275	0.749138					0.38434	0.348504
			0.41458	0.334748	0.417469	0.752217					0.385	0.351698
			0.415	0.333142	0.419922	0.753063					0.38593	0.356236
			0.41617	0.328685	0.426808	0.755493					0.38752	0.364097
			0.41776	0.322675	0.436293	0.758968					0.38911	0.372087
			0.41935	0.316719	0.445923	0.762642					0.39071	0.380208
			0.42095	0.310819	0.4557	0.766518					0.3923	0.388459
			0.42254	0.304974	0.465623	0.770597					0.39389	0.396843
			0.42413	0.299187	0.475693	0.77488					0.395	0.402775
			0.425	0.296045	0.481265	0.77731					0.39548	0.40536
			0.42572	0.293458	0.48591	0.779368					0.39707	0.41401
			0.42731	0.287788	0.496274	0.784063					0.39866	0.422795
			0.4289	0.282178	0.506786	0.788964					0.40026	0.431716
			0.4305	0.276629	0.517445	0.794074					0.40185	0.440772
			0.43209	0.271141	0.528251	0.799392					0.40344	0.449965
			0.43368	0.265716	0.539204	0.80492					0.405	0.459118
			0.435	0.261259	0.548409	0.809668					0.40503	0.459295
			0.43527	0.260353	0.550304	0.810657					0.40662	0.468763
			0.43686	0.255053	0.561551	0.816604					0.40821	0.47837
			0.43845	0.249818	0.572944	0.822762					0.4098	0.488116
			0.44005	0.244646	0.584484	0.82913					0.4114	0.498001
			0.44164	0.23954	0.596169	0.835709					0.41299	0.508026
			0.44323	0.234499	0.607999	0.842498					0.41458	0.518192
			0.44482	0.229524	0.619973	0.849497					0.415	0.520901
			0.445	0.228965	0.621338	0.850303					0.41617	0.528499
			0.44641	0.224615	0.632092	0.856706					0.41776	0.538947
			0.448	0.219772	0.644353	0.864125					0.41935	0.549536
			0.44959	0.214995	0.656757	0.871752					0.42095	0.560267
			0.45119	0.210286	0.669302	0.879588					0.42254	0.571139
			0.45278	0.205643	0.681987	0.887631					0.42413	0.582154
			0.45437	0.201068	0.694812	0.89588					0.425	0.588241
			0.455	0.199274	0.699932	0.899205					0.42572	0.593311
			0.45596	0.19656	0.707774	0.904334					0.42731	0.60461
			0.45755	0.192119	0.720874	0.912993					0.4289	0.616052
			0.45914	0.187745	0.734109	0.921854					0.4305	0.627635
			0.46074	0.183439	0.747478	0.930917					0.43209	0.639361
			0.46233	0.1792	0.76098	0.94018					0.43368	0.651228
			0.46392	0.175028	0.774613	0.949641					0.435	0.661188
			0.465	0.172233	0.783947	0.95618					0.43527	0.663237
			0.46551	0.170923	0.788376	0.959299					0.43686	0.675388
			0.4671	0.166885	0.802266	0.969151					0.43845	0.68768
			0.46869	0.162914	0.816282	0.979196					0.44005	0.700113
			0.47029	0.159009	0.830422	0.989431					0.44164	0.712685
			0.47188	0.155171	0.844684	0.999855					0.44323	0.725398
			0.47347	0.151399	0.859065	1.01046					0.44482	0.73825
			0.475	0.147831	0.873016	1.02085					0.445	0.739714
			0.47506	0.147692	0.873565	1.02126					0.44641	0.751241
			0.47665	0.144051	0.88818	1.03223					0.448	0.76437
			0.47824	0.140475	0.902908	1.04338					0.44959	0.777636
			0.47983	0.136963	0.917746	1.05471					0.45119	0.791039
			0.48143	0.133516	0.932692	1.06621					0.45278	0.804577
			0.48302	0.130133	0.947744	1.07788					0.45437	0.81825
			0.48461	0.126813	0.962899	1.08971					0.455	0.823705
			0.485	0.126008	0.966632	1.09264					0.45596	0.832057
			0.4862	0.123556	0.978154	1.10171					0.45755	0.845997
			0.48779	0.120361	0.993505	1.11387					0.45914	0.860069
			0.48938	0.117229	1.00895	1.12618					0.46074	0.874271
			0.49098	0.114158	1.02449	1.13864					0.465	0.912954
			0.495	0.106663	1.06415	1.17082					0.475	1.00715
			0.505	0.0896639	1.1648	1.25446					0.485	1.10589
			0.515	0.074852	1.26765	1.34251					0.495	1.20864
			0.525	0.0620545	1.37169	1.43374					0.505	1.31477
			0.535	0.0510889	1.47575	1.52684					0.515	1.42355
			0.545	0.04177	1.57861	1.62038					0.525	1.53414
			0.555	0.0339146	1.67896	1.71288					0.535	1.64561
			0.565	0.0273459	1.77546	1.8028					0.545	1.75695
			0.575	0.0218969	1.86674	1.88863					0.555	1.86706
			0.57851	0.0202189	1.89732	1.91754					0.565	1.97482
			0.58011	0.0194962	1.91089	1.93039					0.575	2.07906
			0.5817	0.0187961	1.92428	1.94308					0.585	2.17858
			0.58329	0.0181179	1.93748	1.9556					0.58806	2.20795
			0.58488	0.0174611	1.95049	1.96795					0.58965	2.22297
			0.585	0.0174123	1.95146	1.96888					0.59125	2.23784
			0.58647	0.0168251	1.9633	1.98012					0.59284	2.25254
			0.58806	0.0162095	1.9759	1.99211					0.59443	2.26706
			0.58965	0.0156136	1.9883	2.00391					0.595	2.27223
			0.59125	0.015037	2.00048	2.01552					0.59602	2.28141
			0.59284	0.0144791	2.01245	2.02693					0.59761	2.29558
			0.59443	0.0139395	2.02419	2.03813					0.5992	2.30956
			0.595	0.0137504	2.02834	2.04209					0.6008	2.32335
			0.59602	0.0134176	2.0357	2.04912					0.60239	2.33695
			0.59761	0.012913	2.04698	2.0599					0.60398	2.35035
			0.5992	0.0124252	2.05803	2.07045					0.605	2.35884
			0.6008	0.0119537	2.06883	2.08078					0.60557	2.36354
			0.60239	0.0114981	2.07939	2.09088					0.60716	2.37653
			0.60398	0.0110579	2.08969	2.10075					0.60875	2.38931
			0.605	0.0107834	2.09617	2.10695					0.61035	2.40187
			0.60557	0.0106327	2.09974	2.11037					0.61194	2.41421
			0.60716	0.010222	2.10953	2.11976					0.61353	2.42632
			0.60875	0.00982551	2.11906	2.12889					0.615	2.43732
			0.61035	0.00944271	2.12833	2.13777					0.61512	2.43821
			0.61194	0.00907321	2.13732	2.14639					0.61671	2.44987
			0.61353	0.00871665	2.14603	2.15475					0.6183	2.46129
			0.615	0.00839815	2.15385	2.16224					0.61989	2.47247
			0.61512	0.00837262	2.15447	2.16285					0.62149	2.48341
			0.61671	0.00804076	2.16263	2.17067					0.62308	2.4941
			0.6183	0.00772069	2.1705	2.17822					0.62467	2.50454
			0.61989	0.00741206	2.17809	2.1855					0.625	2.50667
			0.62149	0.00711451	2.18538	2.19249					0.62626	2.51472
			0.62308	0.00682771	2.19238	2.1992					0.62785	2.52465
			0.62467	0.00655132	2.19908	2.20563					0.62944	2.53432
			0.625	0.00649523	2.20043	2.20692					0.63104	2.54372
			0.62626	0.00628501	2.20547	2.21176					0.63263	2.55286
			0.62785	0.00602846	2.21157	2.2176					0.63422	2.56172
			0.62944	0.00578137	2.21736	2.22314					0.635	2.56597
			0.63104	0.00554343	2.22284	2.22838					0.63581	2.57031
			0.63263	0.00531435	2.22801	2.23332					0.6374	2.57863
			0.63422	0.00509384	2.23287	2.23796					0.63899	2.58666
			0.635	0.00498872	2.23513	2.24012					0.64059	2.59441
			0.63581	0.00488162	2.23741	2.24229					0.64218	2.60188
			0.6374	0.00467743	2.24163	2.24631					0.64377	2.60906
			0.63899	0.00448098	2.24554	2.25002					0.645	2.61442
			0.64059	0.00429202	2.24912	2.25341					0.64536	2.61595
			0.64218	0.00411032	2.25238	2.25649					0.64695	2.62255
			0.64377	0.00393561	2.25532	2.25926					0.64854	2.62885
			0.645	0.00380511	2.25737	2.26118					0.65014	2.63486
			0.64536	0.00376767	2.25794	2.2617					0.65173	2.64056
			0.64695	0.00360626	2.26022	2.26383					0.65332	2.64597
			0.64854	0.00345115	2.26219	2.26564					0.65491	2.65107
			0.65014	0.00330214	2.26382	2.26712					0.655	2.65135
			0.65173	0.003159	2.26512	2.26828					0.6565	2.65587
			0.65332	0.00302154	2.2661	2.26912					0.65809	2.66036
			0.65491	0.00288955	2.26674	2.26963					0.65968	2.66454
			0.655	0.00288224	2.26677	2.26965					0.66128	2.66842
			0.6565	0.00276284	2.26706	2.26982					0.66287	2.67198
			0.65809	0.00264122	2.26704	2.26968					0.66446	2.67523
			0.65968	0.00252451	2.2667	2.26922					0.665	2.67626
			0.66128	0.00241254	2.26602	2.26844					0.66605	2.67817
			0.66287	0.00230512	2.26502	2.26732					0.66764	2.68079
			0.66446	0.0022021	2.26369	2.26589					0.66923	2.6831
			0.665	0.00216809	2.26316	2.26533					0.67083	2.68509
			0.66605	0.00210332	2.26202	2.26413					0.67242	2.68676
			0.66764	0.00200861	2.26003	2.26204					0.67401	2.68812
			0.66923	0.00191783	2.25772	2.25964					0.675	2.68881
			0.67083	0.00183083	2.25507	2.25691					0.6756	2.68916
			0.67242	0.00174747	2.25211	2.25385					0.67719	2.68988
			0.67401	0.00166761	2.24882	2.25048					0.67878	2.69029
			0.675	0.0016196	2.2466	2.24822					0.68038	2.69037
			0.6756	0.00159112	2.2452	2.24679					0.68197	2.69014
			0.67719	0.00151787	2.24127	2.24279					0.68356	2.68958
			0.67878	0.00144775	2.23702	2.23846					0.685	2.68881
			0.68038	0.00138061	2.23245	2.23383					0.68515	2.68871
			0.68197	0.00131636	2.22756	2.22888					0.68674	2.68752
			0.68356	0.00125488	2.22236	2.22362					0.68833	2.68601
			0.685	0.0012015	2.21739	2.21859					0.68992	2.68419
			0.68515	0.00119606	2.21686	2.21805					0.69152	2.68205
			0.68674	0.0011398	2.21104	2.21218					0.69311	2.67959
			0.68833	0.00108598	2.20492	2.206					0.6947	2.67682
			0.68992	0.00103453	2.19849	2.19953					0.695	2.67626
			0.69152	0.000985349	2.19177	2.19275					0.69629	2.67374
			0.69311	0.000938334	2.18474	2.18568					0.69788	2.67034
			0.6947	0.000893408	2.17742	2.17832					0.69947	2.66663
			0.695	0.000885161	2.17601	2.1769					0.70107	2.66261
			0.69629	0.000850483	2.16981	2.17066					0.70266	2.65828
			0.69788	0.000809478	2.16192	2.16273					0.70425	2.65364
			0.69947	0.000770313	2.15373	2.1545					0.705	2.65135
			0.70107	0.000732916	2.14527	2.146					0.70584	2.6487
			0.70266	0.000697211	2.13653	2.13723					0.70743	2.64346
			0.70425	0.000663127	2.12751	2.12818					0.70902	2.63791
			0.705	0.000647597	2.12317	2.12381					0.71062	2.63206
			0.70584	0.000630602	2.11823	2.11886					0.71221	2.62592
			0.70743	0.000599563	2.10867	2.10927					0.7138	2.61947
			0.70902	0.000569954	2.09886	2.09943					0.715	2.61442
			0.71062	0.000541711	2.08878	2.08933					0.71539	2.61274
			0.71221	0.00051478	2.07846	2.07897					0.71698	2.60571
			0.7138	0.000489096	2.06788	2.06837					0.71857	2.5984
			0.715	0.000470511	2.05973	2.0602					0.72017	2.59079
			0.71539	0.000464617	2.05705	2.05752					0.72176	2.58291
			0.71698	0.000441281	2.04599	2.04643					0.72335	2.57474
			0.71857	0.000419048	2.03469	2.03511					0.72494	2.5663
			0.72017	0.00039786	2.02315	2.02355					0.725	2.56597
			0.72176	0.000377681	2.01139	2.01177					0.72653	2.55758
			0.72335	0.000358463	1.99941	1.99977					0.72812	2.54858
			0.72494	0.000340159	1.98721	1.98755					0.72971	2.53932
			0.725	0.000339485	1.98674	1.98708					0.73131	2.52979
			0.72653	0.000322736	1.97479	1.97511					0.7329	2.52
			0.72812	0.000306151	1.96217	1.96247					0.73449	2.50995
			0.72971	0.000290367	1.94934	1.94963					0.735	2.50667
			0.73131	0.000275345	1.93632	1.93659					0.73608	2.49965
			0.7329	0.000261061	1.9231	1.92336					0.73767	2.48909
			0.73449	0.000247468	1.90969	1.90994					0.73926	2.47828
			0.735	0.000243253	1.90535	1.9056					0.74086	2.46723
			0.745	0.000173094	1.81683	1.817					0.74245	2.45593
			0.755	0.000122314	1.72249	1.72261					0.74404	2.4444
			0.765	8.58369e-05	1.62368	1.62377					0.745	2.43732
			0.775	5.98175e-05	1.52178	1.52184					0.74563	2.43263
			0.785	4.1398e-05	1.41809	1.41813					0.74722	2.42064
			0.795	2.8453e-05	1.3139	1.31393					0.74881	2.40841
			0.805	1.94197e-05	1.21038	1.2104					0.75041	2.39597
			0.815	1.31638e-05	1.10863	1.10865					0.752	2.38331
			0.825	8.8592e-06	1.00962	1.00963					0.75359	2.37043
			0.835	5.92102e-06	0.914175	0.914181					0.755	2.35884
			0.845	3.93395e-06	0.823012	0.823015					0.75518	2.35734
			0.855	2.58989e-06	0.736692	0.736695					0.75677	2.34405
			0.865	1.69682e-06	0.655647	0.655649					0.75836	2.33056
			0.86659	1.58519e-06	0.643256	0.643258					0.75995	2.31687
			0.86818	1.48249e-06	0.631007	0.631009					0.76155	2.30299
			0.86977	1.38425e-06	0.618902	0.618903					0.76314	2.28892
			0.87137	1.29048e-06	0.60694	0.606941					0.76473	2.27466
			0.87296	1.20564e-06	0.595123	0.595124					0.765	2.27223
			0.87455	1.12526e-06	0.583451	0.583452					0.76632	2.26023
			0.875	1.10293e-06	0.580174	0.580175					0.76791	2.24562
			0.87614	1.04935e-06	0.571924	0.571925					0.7695	2.23085
			0.87773	9.77906e-07	0.560544	0.560545					0.7711	2.21591
			0.87932	9.15391e-07	0.54931	0.549311					0.77269	2.2008
			0.88092	8.52877e-07	0.538223	0.538224					0.775	2.17858
			0.88251	7.94827e-07	0.527283	0.527284					0.785	2.07906
			0.8841	7.41244e-07	0.51649	0.516491					0.795	1.97482
			0.885	7.14452e-07	0.510446	0.510447					0.805	1.86706
			0.88569	6.92125e-07	0.505844	0.505845					0.815	1.75695
			0.88728	6.43006e-07	0.495346	0.495346					0.825	1.64561
			0.88887	5.98353e-07	0.484995	0.484995					0.835	1.53414
			0.89047	5.58165e-07	0.474791	0.474791					0.845	1.42355
			0.89206	5.22443e-07	0.464734	0.464734					0.855	1.31477
			0.89365	4.8672e-07	0.454824	0.454824					0.865	1.20864
			0.895	4.55463e-07	0.446524	0.446525					0.875	1.10589
			0.89524	4.50998e-07	0.44506	0.44506					0.885	1.00715
			0.89683	4.20696e-07	0.435443	0.435443					0.895	0.912954
			0.89842	3.91635e-07	0.425971	0.425971					0.89842	0.881826
			0.90002	3.64517e-07	0.416645	0.416645					0.90002	0.867555
			0.90161	3.39218e-07	0.407463	0.407464					0.90161	0.853415
			0.9032	3.15618e-07	0.398426	0.398426					0.9032	0.839405
			0.90479	2.93609e-07	0.389533	0.389533					0.90479	0.825528
			0.905	2.90816e-07	0.388369	0.388369					0.905	0.823705
			0.90638	2.73087e-07	0.380782	0.380783					0.90638	0.811784
			0.90797	2.53954e-07	0.372175	0.372175					0.90797	0.798174
			0.90956	2.3612e-07	0.363708	0.363708					0.90956	0.7847
			0.91116	2.19501e-07	0.355383	0.355383					0.91116	0.771361
			0.91275	2.04014e-07	0.347197	0.347198					0.91275	0.75816
			0.91434	1.89587e-07	0.339151	0.339151					0.91434	0.745096
			0.915	1.83894e-07	0.335852	0.335852					0.915	0.739714
			0.91593	1.7615e-07	0.331243	0.331243					0.91593	0.732171
			0.91752	1.63636e-07	0.323472	0.323472					0.91752	0.719384
			0.91911	1.51984e-07	0.315838	0.315838					0.91911	0.706737
			0.92071	1.41137e-07	0.308339	0.308339					0.92071	0.694231
			0.9223	1.31042e-07	0.300974	0.300974					0.9223	0.681864
			0.92389	1.21647e-07	0.293742	0.293742					0.92389	0.669639
			0.925	1.15478e-07	0.288772	0.288772					0.925	0.661188
			0.92548	1.12905e-07	0.286642	0.286642					0.92548	0.657555
			0.92707	1.04773e-07	0.279673	0.279673					0.92707	0.645613
			0.92866	9.72105e-08	0.272834	0.272834					0.92866	0.633812
			0.93026	9.01776e-08	0.266123	0.266123					0.93026	0.622154
			0.93185	8.36386e-08	0.25954	0.25954					0.93185	0.610637
			0.93344	7.756e-08	0.253083	0.253083					0.93344	0.599263
			0.935	7.20136e-08	0.246868	0.246868					0.935	0.588241
			0.93503	7.19109e-08	0.24675	0.24675					0.93503	0.588031
			0.93662	6.66615e-08	0.240541	0.240541					0.93662	0.576941
			0.93821	6.1784e-08	0.234454	0.234454					0.93821	0.565993
			0.9398	5.72539e-08	0.228487	0.228487					0.9398	0.555187
			0.9414	5.30462e-08	0.22264	0.22264					0.9414	0.544523
			0.94299	4.91391e-08	0.216911	0.216911					0.94299	0.534001
			0.94458	4.55119e-08	0.211299	0.211299					0.94458	0.52362
			0.945	4.4598e-08	0.209836	0.209836					0.945	0.520901
			0.94617	4.2145e-08	0.205802	0.205802					0.94617	0.51338
			0.94776	3.90203e-08	0.200419	0.200419					0.94776	0.50328
			0.94935	3.61209e-08	0.195148	0.195148					0.94935	0.493321
			0.95095	3.34311e-08	0.189988	0.189988					0.95095	0.483501
			0.95254	3.09362e-08	0.184938	0.184938					0.95254	0.473821
			0.95413	2.86224e-08	0.179996	0.179996					0.95413	0.46428
			0.955	2.74284e-08	0.177337	0.177337					0.955	0.459118
			0.95572	2.6477e-08	0.17516	0.17516					0.95572	0.454877
			0.95731	2.44881e-08	0.170429	0.170429					0.95731	0.445611
			0.9589	2.26446e-08	0.165802	0.165802					0.9589	0.436483
			0.9605	2.09362e-08	0.161277	0.161277					0.9605	0.427491
			0.96209	1.93533e-08	0.156853	0.156853					0.96209	0.418635
			0.96368	1.78869e-08	0.152528	0.152528					0.96368	0.409913
			0.965	1.67521e-08	0.149012	0.149012					0.965	0.402775
			0.96527	1.65287e-08	0.148301	0.148301					0.96527	0.401326
			0.96686	1.5271e-08	0.144169	0.144169					0.96686	0.392872
			0.96845	1.41065e-08	0.140133	0.140133					0.96845	0.384551
			0.97005	1.30285e-08	0.13619	0.13619					0.97005	0.376361
			0.97164	1.20307e-08	0.132338	0.132338					0.97164	0.368302
			0.97323	1.11074e-08	0.128576	0.128576					0.97323	0.360373
			0.97482	1.02532e-08	0.124904	0.124904					0.97482	0.352573
			0.975	1.01607e-08	0.124493	0.124493					0.975	0.351698
			0.97641	9.46304e-09	0.121318	0.121318					0.97641	0.3449
			0.978	8.73221e-09	0.117818	0.117818					0.978	0.337355
			0.97959	8.05638e-09	0.114403	0.114403					0.97959	0.329936
			0.98119	7.43155e-09	0.11107	0.11107					0.98119	0.322642
			0.98278	6.854e-09	0.107819	0.107819					0.98278	0.315471
			0.98437	6.32022e-09	0.104648	0.104648					0.98437	0.308424
			0.985	6.12008e-09	0.103413	0.103413					0.985	0.305665
			0.98596	5.82698e-09	0.101555	0.101555					0.98596	0.301498
			0.98755	5.37129e-09	0.0985395	0.0985395					0.98755	0.294693
			0.98914	4.95035e-09	0.0955994	0.0955994					0.98914	0.288007
			0.99074	4.56159e-09	0.0927335	0.0927335					0.99074	0.28144
			0.99233	4.20265e-09	0.0899405	0.0899405					0.99233	0.27499
			0.99392	3.87126e-09	0.0872189	0.0872189					0.99392	0.268655
			0.995	3.66083e-09	0.0854102	0.0854102					0.995	0.264419
			0.99551	3.56537e-09	0.0845673	0.0845673					0.99551	0.262436
			0.9971	3.28308e-09	0.0819844	0.0819844					0.9971	0.25633
			0.99869	3.0226e-09	0.0794688	0.0794688					0.99869	0.250337
			1.00029	2.7823e-09	0.0770191	0.0770191					1.00029	0.244455
			1.00188	2.56066e-09	0.0746342	0.0746342					1.00188	0.238682
			1.00347	2.35626e-09	0.0723125	0.0723125					1.00347	0.233019
			1.005	2.17463e-09	0.070137	0.070137					1.005	0.227671
			1.00506	2.16779e-09	0.0700529	0.0700529					1.00506	0.227463
			1.00665	1.99404e-09	0.067854	0.067854					1.00665	0.222013
			1.00824	1.8339e-09	0.0657145	0.0657145					1.00824	0.216668
			1.00983	1.68632e-09	0.0636333	0.0636333					1.00983	0.211426
			1.01143	1.55035e-09	0.0616089	0.0616089					1.01143	0.206287
			1.01302	1.42509e-09	0.0596403	0.0596403					1.01302	0.201249
			1.01461	1.30972e-09	0.0577262	0.0577262					1.01461	0.196311
			1.015	1.28284e-09	0.0572649	0.0572649					1.015	0.195115
			1.0162	1.20348e-09	0.0558654	0.0558654					1.0162	0.191472
			1.01779	1.10566e-09	0.0540567	0.0540567					1.01779	0.186729
			1.01938	1.01561e-09	0.052299	0.052299					1.01938	0.182083
			1.02098	9.32734e-10	0.050591	0.050591					1.02098	0.177531
			1.02257	8.56471e-10	0.0489317	0.0489317					1.02257	0.173072
			1.02416	7.86303e-10	0.0473199	0.0473199					1.02416	0.168705
			1.025	7.51532e-10	0.0464872	0.0464872					1.025	0.166435
			1.02575	7.21757e-10	0.0457546	0.0457546					1.02575	0.164429
			1.02734	6.6239e-10	0.0442346	0.0442346					1.02734	0.160243
			1.02893	6.07802e-10	0.0427588	0.0427588					1.02893	0.156144
			1.03053	5.57616e-10	0.0413263	0.0413263					1.03053	0.152132
			1.03212	5.1148e-10	0.039936	0.039936					1.03212	0.148206
			1.03371	4.69082e-10	0.0385868	0.0385868					1.03371	0.144364
			1.035	4.37223e-10	0.0375217	0.0375217					1.035	0.141308
			1.0353	4.30123e-10	0.0372778	0.0372778					1.0353	0.140605
			1.03689	3.94329e-10	0.0360079	0.0360079					1.03689	0.136928
			1.03848	3.6145e-10	0.0347762	0.0347762					1.03848	0.133331
			1.04008	3.31255e-10	0.0335818	0.0335818					1.04008	0.129813
			1.04167	3.03528e-10	0.0324237	0.0324237					1.04167	0.126373
			1.04326	2.78074e-10	0.0313009	0.0313009					1.04326	0.123009
			1.04485	2.54709e-10	0.0302126	0.0302126					1.04485	0.119721
			1.045	2.52607e-10	0.0301117	0.0301117					1.045	0.119415
			1.04644	2.33267e-10	0.029158	0.029158					1.04644	0.116507
			1.04803	2.13592e-10	0.028136	0.028136					1.04803	0.113366
			1.04962	1.95542e-10	0.0271459	0.0271459					1.04962	0.110297
			1.05122	1.78986e-10	0.0261868	0.0261868					1.05122	0.107298
			1.05281	1.63802e-10	0.025258	0.025258					1.05281	0.104368
			1.0544	1.49881e-10	0.0243585	0.0243585					1.0544	0.101506
			1.055	1.44934e-10	0.0240266	0.0240266					1.055	0.100443
			1.05599	1.37118e-10	0.0234877	0.0234877					1.05599	0.0987105
			1.05758	1.25421e-10	0.0226447	0.0226447					1.05758	0.0959809
			1.05917	1.14701e-10	0.0218287	0.0218287					1.05917	0.0933157
			1.06077	1.04878e-10	0.0210391	0.0210391					1.06077	0.0907139
			1.06236	9.58803e-11	0.0202752	0.0202752					1.06236	0.0881741
			1.06395	8.76391e-11	0.0195361	0.0195361					1.06395	0.0856952
			1.065	8.25808e-11	0.0190613	0.0190613					1.065	0.0840911
			1.06554	8.00918e-11	0.0188212	0.0188212					1.06554	0.0832762
			1.06713	7.31817e-11	0.0181298	0.0181298					1.06713	0.0809159
			1.06872	6.68561e-11	0.0174613	0.0174613					1.06872	0.0786132
			1.07032	6.10664e-11	0.016815	0.016815					1.07032	0.076367
			1.07191	5.57687e-11	0.0161902	0.0161902					1.07191	0.0741761
			1.0735	5.09212e-11	0.0155864	0.0155864					1.0735	0.0720396
			1.075	4.67274e-11	0.0150355	0.0150355					1.075	0.0700729
			1.07509	4.64871e-11	0.015003	0.015003					1.07509	0.0699563
			1.07668	4.24314e-11	0.0144392	0.0144392					1.07668	0.0679253
			1.07827	3.87229e-11	0.0138947	0.0138947					1.07827	0.0659453
			1.07986	3.53322e-11	0.0133687	0.0133687					1.07986	0.0640156
			1.08146	3.22328e-11	0.0128607	0.0128607					1.08146	0.0621349
			1.08305	2.94001e-11	0.0123703	0.0123703					1.08305	0.0603023
			1.08464	2.68116e-11	0.0118968	0.0118968					1.08464	0.0585169
			1.085	2.62573e-11	0.0117919	0.0117919					1.085	0.0581191
			1.08623	2.44467e-11	0.0114398	0.0114398					1.08623	0.0567775
			1.08782	2.22866e-11	0.0109987	0.0109987					1.08782	0.0550834
			1.08941	2.03136e-11	0.0105731	0.0105731					1.08941	0.0534335
			1.09101	1.85122e-11	0.0101625	0.0101625					1.09101	0.0518269
			1.0926	1.68674e-11	0.00976645	0.00976645					1.0926	0.0502626
			1.09419	1.53662e-11	0.00938444	0.00938444					1.09419	0.0487397
			1.095	1.46525e-11	0.0091951	0.0091951					1.095	0.0479796
			1.09578	1.3996e-11	0.00901606	0.00901606					1.09578	0.0472574
			1.09737	1.27458e-11	0.00866088	0.00866088					1.09737	0.0458148
			1.09896	1.16052e-11	0.00831847	0.00831847					1.09896	0.0444109
			1.10056	1.05649e-11	0.00798844	0.00798844					1.10056	0.043045
			1.10215	9.61612e-12	0.00767039	0.00767039					1.10215	0.0417161
			1.10374	8.75096e-12	0.00736393	0.00736393					1.10374	0.0404234
			1.105	8.12001e-12	0.00712906	0.00712906					1.105	0.0394243
			1.10533	7.96229e-12	0.00706869	0.00706869					1.10533	0.0391662
			1.10692	7.24342e-12	0.00678429	0.00678429					1.10692	0.0379436
			1.10851	6.58827e-12	0.00651039	0.00651039					1.10851	0.0367548
			1.11011	5.99135e-12	0.00624663	0.00624663					1.11011	0.035599
			1.1117	5.44751e-12	0.00599269	0.00599269					1.1117	0.0344755
			1.11329	4.95218e-12	0.00574824	0.00574824					1.11329	0.0333835
			1.11488	4.50113e-12	0.00551295	0.00551295					1.11488	0.0323222
			1.115	4.46876e-12	0.00549556	0.00549556					1.115	0.0322433
			1.11647	4.09041e-12	0.00528653	0.00528653					1.11647	0.031291
			1.11806	3.71652e-12	0.00506866	0.00506866					1.11806	0.0302891
			1.11965	3.37622e-12	0.00485907	0.00485907					1.11965	0.0293158
			1.12125	3.06653e-12	0.00465747	0.00465747					1.12125	0.0283704
			1.12284	2.78477e-12	0.00446358	0.00446358					1.12284	0.0274522
			1.12443	2.52844e-12	0.00427714	0.00427714					1.12443	0.0265606
			1.125	2.44231e-12	0.00421206	0.00421206					1.125	0.0262474
			1.12602	2.29531e-12	0.00409788	0.00409788					1.12602	0.025695
			1.12761	2.08331e-12	0.00392558	0.00392558					1.12761	0.0248546
			1.1292	1.89055e-12	0.00375997	0.00375997					1.1292	0.0240388
			1.1308	1.71533e-12	0.00360082	0.00360082					1.1308	0.0232471
			1.13239	1.55607e-12	0.0034479	0.0034479					1.13239	0.0224787
			1.13398	1.41135e-12	0.003301	0.003301					1.13398	0.0217332
			1.135	1.32556e-12	0.00320983	0.00320983					1.135	0.0212667
			1.13557	1.27987e-12	0.0031599	0.0031599					1.13557	0.0210099
			1.13716	1.16043e-12	0.00302439	0.00302439					1.13716	0.0203083
			1.13875	1.05195e-12	0.00289427	0.00289427					1.13875	0.0196278
			1.14035	9.53445e-13	0.00276934	0.00276934					1.14035	0.0189679
			1.14194	8.64013e-13	0.00264942	0.00264942					1.14194	0.018328
			1.14353	7.82829e-13	0.00253432	0.00253432					1.14353	0.0177075
			1.145	7.14465e-13	0.00243205	0.00243205					1.145	0.0171508
			1.14512	7.09151e-13	0.00242388	0.00242388					1.14512	0.0171061
			1.14671	6.42292e-13	0.0023179	0.0023179					1.14671	0.0165231
			1.1483	5.81635e-13	0.00221624	0.00221624					1.1483	0.0159581
			1.14989	5.26613e-13	0.00211873	0.00211873					1.14989	0.0154105
			1.15149	4.76713e-13	0.00202521	0.00202521					1.15149	0.0148801
			1.15308	4.31468e-13	0.00193554	0.00193554					1.15308	0.0143661
			1.15467	3.90446e-13	0.00184957	0.00184957					1.15467	0.0138683
			1.155	3.82425e-13	0.00183218	0.00183218					1.155	0.013767
			1.15626	3.53262e-13	0.00176716	0.00176716					1.15626	0.0133861
			1.15785	3.19564e-13	0.00168818	0.00168818					1.15785	0.0129192
			1.15944	2.89029e-13	0.00161249	0.00161249					1.15944	0.0124671
			1.16104	2.61366e-13	0.00153997	0.00153997					1.16104	0.0120294
			1.16263	2.36308e-13	0.0014705	0.0014705					1.16263	0.0116056
			1.16422	2.13616e-13	0.00140396	0.00140396					1.16422	0.0111955
			1.165	2.03281e-13	0.00137235	0.00137235					1.165	0.0109992
			1.16581	1.93068e-13	0.00134024	0.00134024					1.16581	0.0107986
			1.1674	1.74467e-13	0.00127922	0.00127922					1.1674	0.0104145
			1.16899	1.5763e-13	0.0012208	0.0012208					1.16899	0.0100429
			1.17059	1.42392e-13	0.00116488	0.00116488					1.17059	0.00968343
			1.17218	1.28606e-13	0.00111136	0.00111136					1.17218	0.0093357
			1.17377	1.16133e-13	0.00106014	0.00106014					1.17377	0.0089994
			1.175	1.07307e-13	0.00102204	0.00102204					1.175	0.00874685
			1.17536	1.04852e-13	0.00101114	0.00101114					1.17536	0.00867417
			1.17695	9.46497e-14	0.000964255	0.000964255					1.17695	0.00835972
			1.17854	8.54252e-14	0.000919419	0.000919419					1.17854	0.0080557
			1.18014	7.70862e-14	0.000876538	0.000876538					1.18014	0.00776183
			1.18173	6.95487e-14	0.000835533	0.000835533					1.18173	0.00747778
			1.18332	6.27378e-14	0.000796332	0.000796332					1.18332	0.00720328
			1.18491	5.65832e-14	0.000758859	0.000758859					1.18491	0.00693804
			1.185	5.62532e-14	0.000756787	0.000756787					1.185	0.0069233
			1.1865	5.10239e-14	0.000723047	0.000723047					1.1865	0.00668177
			1.18809	4.60026e-14	0.000688821	0.000688821					1.18809	0.0064342
			1.18968	4.14682e-14	0.000656121	0.000656121					1.18968	0.00619507
			1.19128	3.73741e-14	0.000624882	0.000624882					1.19128	0.00596413
			1.19287	3.36783e-14	0.000595044	0.000595044					1.19287	0.00574111
			1.19446	3.03426e-14	0.000566547	0.000566547					1.19446	0.00552578
			1.195	2.92854e-14	0.000557165	0.000557165					1.195	0.00545435
			1.19605	2.73325e-14	0.000539339	0.000539339					1.19605	0.00531789
			1.19764	2.46167e-14	0.00051336	0.00051336					1.19764	0.00511722
			1.19923	2.21668e-14	0.000488564	0.000488564					1.19923	0.00492354
			1.20083	1.99572e-14	0.000464898	0.000464898					1.20083	0.00473662
			1.20242	1.79648e-14	0.000442313	0.000442313					1.20242	0.00455626
			1.20401	1.61684e-14	0.000420763	0.000420763					1.20401	0.00438226
			1.205	1.51404e-14	0.000407849	0.000407849					1.205	0.00427703
			1.2056	1.4549e-14	0.000400205	0.000400205					1.2056	0.00421439
			1.20719	1.30896e-14	0.000380597	0.000380597					1.20719	0.00405248
			1.20878	1.17744e-14	0.000361897	0.000361897					1.20878	0.00389633
			1.21038	1.05896e-14	0.000344062	0.000344062					1.21038	0.00374575
			1.21197	9.5223e-15	0.000327063	0.000327063					1.21197	0.00360056
			1.21356	8.56105e-15	0.000310858	0.000310858					1.21356	0.00346059
			1.215	7.77332e-15	0.000296837	0.000296837					1.215	0.00333819
			1.21515	7.69549e-15	0.000295412	0.000295412					1.21515	0.00332567
			1.21674	6.91625e-15	0.00028069	0.00028069					1.21674	0.00319563
			1.21833	6.21479e-15	0.000266665	0.000266665					1.21833	0.00307031
			1.21992	5.58353e-15	0.000253304	0.000253304					1.21992	0.00294956
			1.22152	5.01549e-15	0.000240578	0.000240578					1.22152	0.00283322
			1.22311	4.50444e-15	0.000228459	0.000228459					1.22311	0.00272114
			1.2247	4.04475e-15	0.000216916	0.000216916					1.2247	0.00261319
			1.225	3.96335e-15	0.0002148	0.0002148					1.225	0.00259327
			1.22629	3.63133e-15	0.000205927	0.000205927					1.22629	0.00250923
			1.22788	3.2596e-15	0.000195469	0.000195469					1.22788	0.00240911
			1.22947	2.92541e-15	0.000185512	0.000185512					1.22947	0.00231272
			1.23107	2.62502e-15	0.000176036	0.000176036					1.23107	0.00221992
			1.23266	2.35506e-15	0.000167021	0.000167021					1.23266	0.00213059
			1.23425	2.11249e-15	0.000158447	0.000158447					1.23425	0.00204461
			1.235	2.00678e-15	0.000154549	0.000154549					1.235	0.00200519
			1.23584	1.89457e-15	0.000150289	0.000150289					1.23584	0.00196188
			1.23743	1.69884e-15	0.000142529	0.000142529					1.23743	0.00188226
			1.23902	1.52305e-15	0.000135152	0.000135152					1.23902	0.00180567
			1.24062	1.36522e-15	0.000128137	0.000128137					1.24062	0.00173198
			1.24221	1.22353e-15	0.00012147	0.00012147					1.24221	0.0016611
			1.2438	1.09635e-15	0.000115134	0.000115134					1.2438	0.00159294
			1.245	1.00907e-15	0.000110557	0.000110557					1.245	0.00154323
			1.24539	9.82215e-16	0.00010911	0.00010911					1.24539	0.00152739
			1.24698	8.79807e-16	0.000103386	0.000103386					1.24698	0.00146437
			1.24857	7.87937e-16	9.79513e-05	9.79513e-05					1.24857	0.00140378
			1.25017	7.05539e-16	9.27849e-05	9.27849e-05					1.25017	0.00134554
			1.25176	6.31647e-16	8.78775e-05	8.78775e-05					1.25176	0.00128956
			1.25335	5.65395e-16	8.32202e-05	8.32202e-05					1.25335	0.00123577
			1.25494	5.06001e-16	7.87995e-05	7.87995e-05					1.25494	0.00118407
			1.255	5.03885e-16	7.86388e-05	7.86388e-05					1.255	0.00118216
			1.25653	4.52766e-16	7.46021e-05	7.46021e-05					1.25653	0.00113441
			1.25812	4.05061e-16	7.06146e-05	7.06146e-05					1.25812	0.0010867
			1.25971	3.62319e-16	6.68325e-05	6.68325e-05					1.25971	0.00104087
			1.26131	3.2403e-16	6.32468e-05	6.32468e-05					1.26131	0.000996863
			1.2629	2.89736e-16	5.98398e-05	5.98398e-05					1.2629	0.000954598
			1.26449	2.59027e-16	5.66114e-05	5.66114e-05					1.26449	0.000914016
			1.265	2.49874e-16	5.56111e-05	5.56111e-05					1.265	0.000901349
			1.26608	2.31531e-16	5.35481e-05	5.35481e-05					1.26608	0.000875057
			1.26767	2.06918e-16	5.06457e-05	5.06457e-05					1.26767	0.000837661
			1.26926	1.84888e-16	4.78906e-05	4.78906e-05					1.26926	0.000801764
			1.27086	1.65175e-16	4.52784e-05	4.52784e-05					1.27086	0.00076732
			1.27245	1.47538e-16	4.28046e-05	4.28046e-05					1.27245	0.000734265
			1.27404	1.31761e-16	4.04603e-05	4.04603e-05					1.27404	0.000702549
			1.275	1.23054e-16	3.91028e-05	3.91028e-05					1.275	0.000684033
			1.27563	1.17651e-16	3.82366e-05	3.82366e-05					1.27563	0.000672126
			1.27722	1.05033e-16	3.61289e-05	3.61289e-05					1.27722	0.000642947
			1.27881	9.37517e-17	3.41374e-05	3.41374e-05					1.27881	0.000614956
			1.28041	8.36672e-17	3.22486e-05	3.22486e-05					1.28041	0.00058812
			1.282	7.46544e-17	3.0458e-05	3.0458e-05					1.282	0.000562382
			1.28359	6.66012e-17	2.87611e-05	2.87611e-05					1.28359	0.000537713
			1.285	6.018e-17	2.73367e-05	2.73367e-05					1.285	0.00051669
			1.28518	5.94058e-17	2.71581e-05	2.71581e-05					1.28518	0.000514063
			1.28677	5.29788e-17	2.56399e-05	2.56399e-05					1.28677	0.000491392
			1.28836	4.72386e-17	2.42065e-05	2.42065e-05					1.28836	0.000469669
			1.28995	4.21129e-17	2.28446e-05	2.28446e-05					1.28995	0.000448851
			1.29155	3.75368e-17	2.15586e-05	2.15586e-05					1.29155	0.000428908
			1.29314	3.34521e-17	2.0344e-05	2.0344e-05					1.29314	0.000409798
			1.29473	2.98067e-17	1.9192e-05	1.9192e-05					1.29473	0.000391497
			1.295	2.92279e-17	1.89999e-05	1.89999e-05					1.295	0.000388465
			1.29632	2.65538e-17	1.81024e-05	1.81024e-05					1.29632	0.000373965
			1.29791	2.36518e-17	1.70754e-05	1.70754e-05					1.29791	0.000357178
			1.2995	2.10632e-17	1.6102e-05	1.6102e-05					1.2995	0.000341105
			1.3011	1.87546e-17	1.51821e-05	1.51821e-05					1.3011	0.000325716
			1.30269	1.66962e-17	1.43114e-05	1.43114e-05					1.30269	0.000310982
			1.30428	1.4861e-17	1.34897e-05	1.34897e-05					1.30428	0.000296882
			1.305	1.40969e-17	1.31325e-05	1.31325e-05					1.305	0.000290698
			1.30587	1.32252e-17	1.27128e-05	1.27128e-05					1.30587	0.000283386
			1.30746	1.17674e-17	1.19805e-05	1.19805e-05					1.30746	0.000270475
			1.30905	1.04685e-17	1.12883e-05	1.12883e-05					1.30905	0.000258118
			1.31065	9.31127e-18	1.06319e-05	1.06319e-05					1.31065	0.0002463
			1.31224	8.28054e-18	1.00157e-05	1.00157e-05					1.31224	0.000234992
			1.31383	7.3626e-18	9.43076e-06	9.43076e-06					1.31383	0.000224178
			1.315	6.75206e-18	9.02442e-06	9.02442e-06					1.315	0.000216522
			1.31542	6.54527e-18	8.88153e-06	8.88153e-06					1.31542	0.000213834
			1.31701	5.81765e-18	8.36355e-06	8.36355e-06					1.31701	0.000203945
			1.3186	5.17004e-18	7.87236e-06	7.87236e-06					1.3186	0.00019449
			1.3202	4.59366e-18	7.40797e-06	7.40797e-06					1.3202	0.000185454
			1.32179	4.08085e-18	6.97037e-06	6.97037e-06					1.32179	0.000176813
			1.32338	3.62465e-18	6.55956e-06	6.55956e-06					1.32338	0.000168557
			1.32497	3.21887e-18	6.17108e-06	6.17108e-06					1.32497	0.000160665
			1.325	3.21166e-18	6.16661e-06	6.16661e-06					1.325	0.000160521
			1.32656	2.85802e-18	5.80492e-06	5.80492e-06					1.32656	0.000153128
			1.32815	2.53718e-18	5.46109e-06	5.46109e-06					1.32815	0.000145926
			1.32974	2.25196e-18	5.13512e-06	5.13512e-06					1.32974	0.000139043
			1.33134	1.99845e-18	4.82701e-06	4.82701e-06					1.33134	0.000132475
			1.33293	1.77316e-18	4.54123e-06	4.54123e-06					1.33293	0.000126197
			1.33452	1.573e-18	4.26885e-06	4.26885e-06					1.33452	0.000120203
			1.335	1.51708e-18	4.18847e-06	4.18847e-06					1.335	0.00011845
			1.33611	1.39519e-18	4.00986e-06	4.00986e-06					1.33611	0.000114484
			1.3377	1.23725e-18	3.76873e-06	3.76873e-06					1.3377	0.00010902
			1.33929	1.097e-18	3.541e-06	3.541e-06					1.33929	0.000103805
			1.34089	9.72485e-19	3.32667e-06	3.32667e-06					1.34089	9.88307e-05
			1.34248	8.6195e-19	3.12573e-06	3.12573e-06					1.34248	9.40807e-05
			1.34407	7.63842e-19	2.93372e-06	2.93372e-06					1.34407	8.95505e-05
			1.345	7.11661e-19	2.82655e-06	2.82655e-06					1.345	8.69982e-05
			1.34566	6.76782e-19	2.7551e-06	2.7551e-06					1.34566	8.52251e-05
			1.34725	5.99536e-19	2.58542e-06	2.58542e-06					1.34725	8.11044e-05
			1.34884	5.31016e-19	2.42914e-06	2.42914e-06					1.34884	7.71686e-05
			1.35044	4.70243e-19	2.28178e-06	2.28178e-06					1.35044	7.34175e-05
			1.35203	4.16355e-19	2.13889e-06	2.13889e-06					1.35203	6.98413e-05
			1.35362	3.68576e-19	2.0094e-06	2.0094e-06					1.35362	6.64299e-05
			1.355	3.31527e-19	1.89776e-06	1.89776e-06					1.355	6.35979e-05
			1.35521	3.26222e-19	1.88437e-06	1.88437e-06					1.35521	6.31783e-05
			1.3568	2.88684e-19	1.76827e-06	1.76827e-06					1.3568	6.00766e-05
			1.35839	2.55421e-19	1.65663e-06	1.65663e-06					1.35839	5.71247e-05
			1.35998	2.25951e-19	1.55393e-06	1.55393e-06					1.35998	5.43077e-05
			1.36158	1.99846e-19	1.4557e-06	1.4557e-06					1.36158	5.16255e-05
			1.36317	1.76726e-19	1.36639e-06	1.36639e-06					1.36317	4.90682e-05
			1.36476	1.56253e-19	1.28155e-06	1.28155e-06					1.36476	4.66308e-05
			1.365	1.53374e-19	1.26815e-06	1.26815e-06					1.365	4.62762e-05
			1.36635	1.38128e-19	1.20117e-06	1.20117e-06					1.36635	4.43132e-05
			1.36794	1.22083e-19	1.12526e-06	1.12526e-06					1.36794	4.21056e-05
			1.36953	1.07884e-19	1.05382e-06	1.05382e-06					1.36953	3.99978e-05
			1.37113	9.53186e-20	9.86836e-07	9.86836e-07					1.37113	3.79949e-05
			1.37272	8.42021e-20	9.24322e-07	9.24322e-07					1.37272	3.60919e-05
			1.37431	7.43695e-20	8.66273e-07	8.66273e-07					1.37431	3.42738e-05
			1.375	7.04637e-20	8.43946e-07	8.43946e-07					1.375	3.35146e-05
			1.3759	6.56728e-20	8.12689e-07	8.12689e-07					1.3759	3.25457e-05
			1.37749	5.79835e-20	7.59105e-07	7.59105e-07					1.37749	3.09024e-05
			1.37908	5.11851e-20	7.09986e-07	7.09986e-07					1.37908	2.9339e-05
			1.38068	4.51761e-20	6.65333e-07	6.65333e-07					1.38068	2.78456e-05
			1.38227	3.98655e-20	6.25145e-07	6.25145e-07					1.38227	2.64321e-05
			1.38386	3.51729e-20	5.84957e-07	5.84957e-07					1.38386	2.50835e-05
			1.385	3.21488e-20	5.537e-07	5.537e-07					1.385	2.41595e-05
			1.38545	3.10272e-20	5.44769e-07	5.44769e-07					1.38545	2.37999e-05
			1.38704	2.73654e-20	5.09047e-07	5.09047e-07					1.38704	2.25812e-05
			1.38863	2.41315e-20	4.77789e-07	4.77789e-07					1.38863	2.14224e-05
			1.39023	2.1276e-20	4.46309e-07	4.46309e-07					1.39023	2.03236e-05
			1.39182	1.87551e-20	4.17333e-07	4.17333e-07					1.39182	1.92747e-05
			1.39341	1.653e-20	3.90181e-07	3.90181e-07					1.39341	1.82807e-05
			1.395	1.45663e-20	3.64743e-07	3.64743e-07					1.395	1.73317e-05

## Sheet: Fig. 3i
	dmATL WT			dmATL K418P (H443P in human ATL1)			no protein
Time [min]	% Total NBD Fluorescence
0	0	0	0	0	0	0	0	0	0
1	5.15835	3.24357	2.67544	1.78643	0.296485	2.45833	-0.505802	0.374766	0.475
2	7.87028	6.65035	4.32018	3.42512	1.22829	7.20833	-0.952098	-0.312305	1.25
3	9.99431	9.11873	5.32895	4.66085	3.09191	8.08333	-0.148765	-0.187383	1.05
4	11.1891	10.1387	7.54386	5.66823	3.28251	7.20833	-0.178518	0.603789	0.175
5	13.1804	11.5463	9.7807	6.72935	3.68488	10.9583	-0.267777	0.458047	0.15
6	13.1045	13.4231	11.2719	7.15917	4.34138	9.375	-0.505802	-0.416406	0.1
7	13.6734	14.4023	13.9693	6.63533	4.34138	8.54167	0.267777	0.395586	0.375
8	13.5976	13.8515	12.6974	7.69644	6.05676	9.58333	-0.892591	1.08266	0.05
9	14.0338	15.8507	14.6272	7.65615	4.87082	7.125	-0.952098	0.707891	0.825
10	16.6888	16.0547	14.4737	8.07253	6.14147	9.29167	-0.505802	0.957735	0.275
11	16.5371	16.2791	15.8333	8.40833	5.37908	7.91667	-0.476049	0.291484	0.45
12	16.7267	16.1771	14.3421	8.07253	6.79797	7.75	-0.773579	-0.187383	-0.325
13	15.3802	15.8915	15.2412	9.67092	6.60737	9.08333	0.38679	-0.374766	-0.1
14	17.5612	16.9115	16.6228	9.2411	7.45447	7.04167	-1.33889	1.39496	0.95
15	16.9353	17.2175	16.557	9.37542	6.4803	8	-0.38679	0.541328	0.65
16	16.6129	19.5226	16.6009	10.0604	7.13681	7.5	0	0.62461	-0.65
17	17.125	17.9315	17.193	9.16051	8.66158	9.58333	-0.68432	-0.270664	0.625
18	17.9025	18.1763	17.4561	10.4634	7.87802	6.29177	-1.10086	-0.62461	0.025
19	17.3336	17.5643	17.3684	9.13365	6.6709	5.45833	-0.0892591	-0.791172	0
20	17.7698	18.9106	18.4868	10.2082	7.11563	6.125	-0.773579	-1.08266	0.075
21	17.5232	17.5643	18.0921	11.0007	8.42863	7.5	-1.19012	0.541328	-0.3
22	17.7129	19.135	19.2105	10.2351	8.34392	4.58333	-0.981851	-0.416406	-0.125
23	19.0025	18.5435	18.0044	10.45	7.20034	5.83333	-0.238024	0.66625	-0.125
24	17.7887	17.8091	19.5395	10.7589	8.21686	4.125	-0.952098	-0.333125	0.375
25	18.5094	17.2379	17.8289	11.0007	8.87336	7.91667	-1.36864	-1.2284	0.275
26	17.3905	19.4818	19.2982	11.3096	8.5557	9	-0.208271	-0.0416406	0.675
27	17.8077	18.931	18.8158	10.5037	9.27573	8.66667	-0.654567	0.166563	0
28	17.9784	18.9922	19.5175	10.6917	9.4028	5.91667	-1.36864	-0.936914	0.05
29	17.5043	17.1155	19.5395	10.7992	9.48751	5.5	-1.30913	0.0416406	0.375
30	18.168	17.7275	18.6184	10.2216	8.78865	6.16667	0.119012	0.0208203	-0.5

## Sheet: Fig. 3k
H443P+GTPγS								H443P+GDP/AlF4-
			Fitted Curves Plot								Fitted Curves Plot
Bin Center	Probability of count(%)	SD	Independent Variable	Fit Peak 1	Fit Peak 2	Cumulative Fit Peak		Bin Center	Probability of count(%)	SD	Independent Variable	Fit Peak
-0.195	0.00409969	0.00118348	-0.195	0.000692373	2.29246e-17	0.000692373		-0.195	0	0	-0.195	1.01117e-08
-0.185	0.00785774	0.00163845	-0.19341	0.000723455	2.66404e-17	0.000723455		-0.185	0	0	-0.19341	1.08535e-08
-0.175	0.00717446	0.0015656	-0.19182	0.000755829	3.09495e-17	0.000755829		-0.175	0	0	-0.19182	1.16482e-08
-0.165	0.00444133	0.0012318	-0.19023	0.000789542	3.59454e-17	0.000789542		-0.165	0	0	-0.19023	1.24996e-08
-0.155	0.00854102	0.0017082	-0.18863	0.000824646	4.17355e-17	0.000824646		-0.155	0	0	-0.18863	1.34114e-08
-0.145	0.00990759	0.00183979	-0.18704	0.000861188	4.8445e-17	0.000861188		-0.145	0.000507287	0.000507287	-0.18704	1.43878e-08
-0.135	0.00649118	0.00148918	-0.18545	0.000899226	5.62167e-17	0.000899226		-0.135	0	0	-0.18545	1.46765e-08
-0.125	0.0109325	0.00193261	-0.185	0.000910271	5.86314e-17	0.000910271		-0.125	0	0	-0.185	1.54333e-08
-0.115	0.0105909	0.00190217	-0.18386	0.000938816	6.52162e-17	0.000938816		-0.115	0.000507287	0.000507287	-0.18386	1.65527e-08
-0.105	0.0140073	0.00218757	-0.18227	0.000980011	7.56352e-17	0.000980011		-0.105	0	0	-0.18227	1.77509e-08
-0.095	0.0191319	0.0025566	-0.18068	0.00102287	8.76931e-17	0.00102287		-0.095	0	0	-0.18068	1.90335e-08
-0.085	0.0177653	0.00246361	-0.17908	0.00106746	1.01645e-16	0.00106746		-0.085	0	0	-0.17908	2.04061e-08
-0.075	0.0225483	0.0027755	-0.17749	0.00111384	1.17782e-16	0.00111384		-0.075	0.000507287	0.000507287	-0.17749	2.18748e-08
-0.065	0.0235732	0.00283788	-0.1759	0.00116207	1.36442e-16	0.00116207		-0.065	0.000507287	0.000507287	-0.1759	2.27513e-08
-0.055	0.0283562	0.0031125	-0.175	0.00119022	1.48267e-16	0.00119022		-0.055	0.00202915	0.00101457	-0.175	2.34463e-08
-0.045	0.0334808	0.00338207	-0.17431	0.00121222	1.58013e-16	0.00121222		-0.045	0.00101457	0.000717411	-0.17431	2.51274e-08
-0.035	0.0379221	0.00359941	-0.17272	0.00126436	1.82943e-16	0.00126436		-0.035	0.00101457	0.000717411	-0.17272	2.69255e-08
-0.025	0.0416802	0.00377355	-0.17113	0.00131856	2.11744e-16	0.00131856		-0.025	0.00152186	0.000878647	-0.17113	2.88486e-08
-0.015	0.0539793	0.00429436	-0.16953	0.00137489	2.4501e-16	0.00137489		-0.015	0.00101457	0.000717411	-0.16953	3.09051e-08
-0.005	0.0536376	0.00428075	-0.16794	0.00143344	2.83421e-16	0.00143344		-0.005	0.00202915	0.00101457	-0.16794	3.31038e-08
0.005	0.0659367	0.00474623	-0.16635	0.00149426	3.27759e-16	0.00149426		0.005	0.00202915	0.00101457	-0.16635	3.50895e-08
0.015	0.0717446	0.00495085	-0.165	0.00154776	3.70725e-16	0.00154776		0.015	0.0040583	0.00143483	-0.165	3.54544e-08
0.025	0.0809689	0.00525949	-0.16476	0.00155745	3.78924e-16	0.00155745		0.025	0.00304372	0.00124259	-0.16476	3.7967e-08
0.035	0.097026	0.00575743	-0.16317	0.00162309	4.37953e-16	0.00162309		0.035	0.0040583	0.00143483	-0.16317	4.06525e-08
0.045	0.118208	0.00635489	-0.16158	0.00169126	5.06035e-16	0.00169126		0.045	0.00202915	0.00101457	-0.16158	4.35222e-08
0.055	0.117524	0.0063365	-0.15998	0.00176205	5.84527e-16	0.00176205		0.055	0.0040583	0.00143483	-0.15998	4.65886e-08
0.065	0.130165	0.00666856	-0.15839	0.00183555	6.75004e-16	0.00183555		0.065	0.00608745	0.00175729	-0.15839	4.98646e-08
0.075	0.14998	0.00715817	-0.1568	0.00191185	7.79262e-16	0.00191185		0.075	0.0040583	0.00143483	-0.1568	5.33641e-08
0.085	0.173554	0.0077002	-0.15521	0.00199105	8.99366e-16	0.00199105		0.085	0.00558016	0.00168248	-0.15521	5.38435e-08
0.095	0.196785	0.00819938	-0.155	0.00200173	9.16537e-16	0.00200173		0.095	0.010653	0.00232468	-0.155	5.71018e-08
0.105	0.24359	0.00912252	-0.15362	0.00207323	1.03769e-15	0.00207323		0.105	0.00811659	0.00202915	-0.15362	6.10931e-08
0.115	0.258622	0.00939978	-0.15203	0.00215851	1.19693e-15	0.00215851		0.115	0.00811659	0.00202915	-0.15203	6.53553e-08
0.125	0.278096	0.00974725	-0.15044	0.00224699	1.38022e-15	0.00224699		0.125	0.0126822	0.00253644	-0.15044	6.99057e-08
0.135	0.318409	0.0104298	-0.14884	0.00233877	1.59113e-15	0.00233877		0.135	0.0131895	0.00258667	-0.14884	7.4763e-08
0.145	0.32695	0.0105688	-0.14725	0.00243397	1.83373e-15	0.00243397		0.145	0.0116676	0.00243286	-0.14725	7.9948e-08
0.155	0.365897	0.0111806	-0.14566	0.00253268	2.11272e-15	0.00253268		0.155	0.0121749	0.00248519	-0.14566	8.22008e-08
0.165	0.391179	0.0115604	-0.145	0.00257472	2.24046e-15	0.00257472		0.165	0.0162332	0.00286965	-0.145	8.54809e-08
0.175	0.420218	0.0119818	-0.14407	0.00263503	2.43346e-15	0.00263503		0.175	0.0268862	0.00369311	-0.14407	9.13858e-08
0.185	0.445841	0.0123417	-0.14248	0.00274114	2.80209e-15	0.00274114		0.185	0.0238425	0.00347778	-0.14248	9.76852e-08
0.195	0.459165	0.0125248	-0.14089	0.00285113	3.22564e-15	0.00285113		0.195	0.037032	0.00433426	-0.14089	1.04406e-07
0.205	0.550042	0.0137083	-0.13929	0.00296512	3.71213e-15	0.00296512		0.205	0.0279008	0.00376214	-0.13929	1.11574e-07
0.215	0.555166	0.013772	-0.1377	0.00308324	4.27082e-15	0.00308324		0.215	0.0355101	0.00424427	-0.1377	1.19219e-07
0.225	0.573273	0.0139948	-0.13611	0.00320562	4.91215e-15	0.00320562		0.225	0.037032	0.00433426	-0.13611	1.24856e-07
0.235	0.606754	0.0143976	-0.135	0.00329365	5.41521e-15	0.00329365		0.235	0.0431194	0.00467695	-0.135	1.27372e-07
0.245	0.623153	0.0145909	-0.13452	0.0033324	5.64814e-15	0.0033324		0.245	0.0527579	0.00517333	-0.13452	1.36065e-07
0.255	0.663467	0.0150555	-0.13293	0.00346371	6.49258e-15	0.00346371		0.255	0.051236	0.00509818	-0.13293	1.45331e-07
0.265	0.690798	0.0153624	-0.13134	0.00359969	7.46113e-15	0.00359969		0.265	0.0639182	0.00569428	-0.13134	1.5521e-07
0.275	0.709247	0.0155662	-0.12974	0.00374049	8.57174e-15	0.00374049		0.275	0.0649328	0.0057393	-0.12974	1.65737e-07
0.285	0.738969	0.0158891	-0.12815	0.00388627	9.84479e-15	0.00388627		0.285	0.0842097	0.00653594	-0.12815	1.76957e-07
0.295	0.733845	0.0158339	-0.12656	0.00403716	1.13037e-14	0.00403716		0.295	0.0877607	0.00667232	-0.12656	1.88679e-07
0.305	0.759468	0.0161079	-0.125	0.00419034	1.29414e-14	0.00419034		0.305	0.108559	0.00742097	-0.125	1.88911e-07
0.315	0.754001	0.0160499	-0.12497	0.00419333	1.29751e-14	0.00419333		0.315	0.108052	0.00740361	-0.12497	2.01647e-07
0.325	0.737261	0.0158707	-0.12338	0.00435494	1.48894e-14	0.00435494		0.325	0.134431	0.00825804	-0.12338	2.15214e-07
0.335	0.741702	0.0159184	-0.12179	0.00452216	1.70812e-14	0.00452216		0.335	0.146099	0.00860895	-0.12179	2.29664e-07
0.345	0.750585	0.0160135	-0.1202	0.00469514	1.959e-14	0.00469514		0.345	0.189218	0.00979734	-0.1202	2.45053e-07
0.355	0.734186	0.0158376	-0.1186	0.00487406	2.24608e-14	0.00487406		0.355	0.217119	0.0104948	-0.1186	2.61439e-07
0.365	0.714371	0.0156224	-0.11701	0.0050591	2.5745e-14	0.0050591		0.365	0.23944	0.0110211	-0.11701	2.78884e-07
0.375	0.766642	0.0161838	-0.11542	0.00525043	2.9501e-14	0.00525043		0.375	0.266833	0.0116345	-0.11542	2.83678e-07
0.385	0.723937	0.0157266	-0.115	0.00530205	3.05801e-14	0.00530205		0.385	0.31604	0.0126619	-0.115	2.97455e-07
0.395	0.75571	0.016068	-0.11383	0.00544825	3.37953e-14	0.00544825		0.395	0.340897	0.0131504	-0.11383	3.17222e-07
0.405	0.73282	0.0158228	-0.11224	0.00565274	3.87035e-14	0.00565274		0.405	0.381987	0.0139204	-0.11224	3.38259e-07
0.415	0.773133	0.0162522	-0.11065	0.00586409	4.43118e-14	0.00586409		0.415	0.470255	0.0154452	-0.11065	3.60645e-07
0.425	0.796023	0.016491	-0.10905	0.00608249	5.07186e-14	0.00608249		0.425	0.516926	0.0161935	-0.10905	3.84462e-07
0.435	0.805931	0.0165933	-0.10746	0.00630816	5.80349e-14	0.00630816		0.435	0.554465	0.0167712	-0.10746	4.09799e-07
0.445	0.864351	0.0171842	-0.10587	0.00654129	6.63873e-14	0.00654129		0.445	0.655415	0.0182341	-0.10587	4.24339e-07
0.455	0.917306	0.0177028	-0.105	0.00667209	7.14474e-14	0.00667209		0.455	0.766004	0.0197125	-0.105	4.36749e-07
0.465	0.995883	0.0184454	-0.10428	0.0067821	7.59205e-14	0.0067821		0.465	0.811659	0.0202915	-0.10428	4.65412e-07
0.475	1.06216	0.0190494	-0.10269	0.0070308	8.67976e-14	0.0070308		0.475	0.914131	0.0215343	-0.10269	4.95892e-07
0.485	1.17285	0.0200174	-0.1011	0.00728761	9.92047e-14	0.00728761		0.485	1.02117	0.0227602	-0.1011	5.27579e-07
0.495	1.27705	0.0208876	-0.0995	0.00755275	1.13353e-13	0.00755275		0.495	1.1419	0.0240681	-0.0995	5.63089e-07
0.505	1.42703	0.0220802	-0.09791	0.00782645	1.29481e-13	0.00782645		0.505	1.20988	0.0247741	-0.09791	5.98599e-07
0.515	1.55788	0.0230702	-0.09632	0.00810895	1.47863e-13	0.00810895		0.515	1.32098	0.0258866	-0.09632	6.29036e-07
0.525	1.67233	0.0239027	-0.095	0.00835033	1.65053e-13	0.00835033		0.525	1.47012	0.0273088	-0.095	6.39182e-07
0.535	1.88107	0.0253506	-0.09473	0.00840048	1.68805e-13	0.00840048		0.535	1.55027	0.0280434	-0.09473	6.79765e-07
0.545	2.06932	0.0265888	-0.09314	0.00870129	1.92658e-13	0.00870129		0.545	1.69332	0.0293087	-0.09314	7.25421e-07
0.555	2.20085	0.0274208	-0.09155	0.00901161	2.19819e-13	0.00901161		0.555	1.77652	0.0300201	-0.09155	7.71077e-07
0.565	2.35903	0.0283891	-0.08995	0.00933171	2.50737e-13	0.00933171		0.565	1.92871	0.0312795	-0.08995	8.21805e-07
0.575	2.55855	0.0295653	-0.08836	0.00966184	2.85922e-13	0.00966184		0.575	2.08495	0.0325218	-0.08836	8.72534e-07
0.585	2.7608	0.0307116	-0.08677	0.0100023	3.2595e-13	0.0100023		0.585	2.1509	0.0330321	-0.08677	9.28336e-07
0.595	2.85441	0.0312279	-0.08518	0.0103532	3.71476e-13	0.0103532		0.595	2.2483	0.0337718	-0.08518	9.33408e-07
0.605	2.97535	0.0318826	-0.085	0.0103937	3.77011e-13	0.0103937		0.605	2.4157	0.0350065	-0.085	9.8921e-07
0.615	3.0775	0.0324253	-0.08359	0.0107151	4.23242e-13	0.0107151		0.615	2.54303	0.0359172	-0.08359	1.05008e-06
0.625	3.1981	0.0330545	-0.082	0.011088	4.82079e-13	0.011088		0.625	2.61557	0.0364259	-0.082	1.11603e-06
0.635	3.194	0.0330333	-0.08041	0.0114723	5.48942e-13	0.0114723		0.635	2.63942	0.0365915	-0.08041	1.18705e-06
0.645	3.20459	0.0330881	-0.07881	0.0118683	6.24899e-13	0.0118683		0.645	2.7566	0.037395	-0.07881	1.26315e-06
0.655	3.19503	0.0330386	-0.07722	0.0122762	7.1116e-13	0.0122762		0.655	2.76522	0.0374535	-0.07722	1.34431e-06
0.665	3.15198	0.0328153	-0.07563	0.0126964	8.09101e-13	0.0126964		0.665	2.81849	0.0378125	-0.07563	1.37982e-06
0.675	3.05837	0.0323244	-0.075	0.0128664	8.51472e-13	0.0128664		0.675	2.86313	0.0381107	-0.075	1.43055e-06
0.685	2.92684	0.0316216	-0.07404	0.0131292	9.20264e-13	0.0131292		0.685	2.76066	0.0374225	-0.07404	1.52186e-06
0.695	2.68701	0.0302984	-0.07245	0.0135749	1.0464e-12	0.0135749		0.695	2.92096	0.0384937	-0.07245	1.61317e-06
0.705	2.55752	0.0295593	-0.07086	0.0140337	1.18948e-12	0.0140337		0.705	2.75609	0.0373916	-0.07086	1.71463e-06
0.715	2.38397	0.0285388	-0.06926	0.014506	1.35175e-12	0.014506		0.715	2.8053	0.0377239	-0.06926	1.82623e-06
0.725	2.17933	0.0272864	-0.06767	0.0149921	1.5357e-12	0.0149921		0.725	2.66224	0.0367494	-0.06767	1.93784e-06
0.735	1.92993	0.0256777	-0.06608	0.0154924	1.74419e-12	0.0154924		0.735	2.6942	0.0369694	-0.06608	2.019e-06
0.745	1.7106	0.0241746	-0.065	0.0158405	1.90142e-12	0.0158405		0.745	2.50194	0.0356259	-0.065	2.05959e-06
0.755	1.50049	0.0226413	-0.06449	0.0160072	1.98042e-12	0.0160072		0.755	2.48723	0.035521	-0.06449	2.18641e-06
0.765	1.30917	0.0211486	-0.0629	0.0165368	2.24801e-12	0.0165368		0.765	2.32642	0.0343535	-0.0629	2.32338e-06
0.775	1.10931	0.0194675	-0.06131	0.0170815	2.55101e-12	0.0170815		0.775	2.25946	0.0338555	-0.06131	2.46542e-06
0.785	0.951812	0.0180327	-0.05971	0.0176417	2.89403e-12	0.0176417		0.785	2.12401	0.032825	-0.05971	2.6176e-06
0.795	0.788849	0.0164165	-0.05812	0.0182178	3.28223e-12	0.0182178		0.795	2.01951	0.0320074	-0.05812	2.77993e-06
0.805	0.639893	0.0147856	-0.05653	0.0188101	3.72143e-12	0.0188101		0.805	1.91197	0.0311435	-0.05653	2.94227e-06
0.815	0.516903	0.0132889	-0.055	0.0193956	4.19832e-12	0.0193956		0.815	1.7892	0.0301271	-0.055	2.95241e-06
0.825	0.438667	0.012242	-0.05494	0.0194189	4.21821e-12	0.0194189		0.825	1.66035	0.029022	-0.05494	3.12996e-06
0.835	0.343691	0.010836	-0.05335	0.0200447	4.7799e-12	0.0200447		0.835	1.52491	0.027813	-0.05335	3.32273e-06
0.845	0.276729	0.00972327	-0.05176	0.0206877	5.41487e-12	0.0206877		0.845	1.45845	0.0272002	-0.05176	3.52565e-06
0.855	0.22275	0.00872356	-0.05017	0.0213485	6.13242e-12	0.0213485		0.855	1.32859	0.025961	-0.05017	3.74378e-06
0.865	0.155788	0.00729545	-0.04857	0.0220272	6.9431e-12	0.0220272		0.865	1.19162	0.0245864	-0.04857	3.96699e-06
0.875	0.12914	0.00664226	-0.04698	0.0227244	7.85863e-12	0.0227244		0.875	1.07038	0.0233021	-0.04698	4.21048e-06
0.885	0.107617	0.00606352	-0.04539	0.0234405	8.8924e-12	0.0234405		0.885	0.979064	0.022286	-0.04539	4.27136e-06
0.895	0.0785774	0.00518124	-0.045	0.023619	9.16568e-12	0.023619		0.895	0.855286	0.0208297	-0.045	4.46413e-06
0.905	0.0649118	0.0047092	-0.0438	0.0241757	1.00592e-11	0.0241757		0.905	0.823834	0.0204431	-0.0438	4.73299e-06
0.915	0.0491963	0.00409969	-0.04221	0.0249306	1.1376e-11	0.0249306		0.915	0.717304	0.0190756	-0.04221	5.02214e-06
0.925	0.0324559	0.0033299	-0.04062	0.0257054	1.28613e-11	0.0257054		0.925	0.66201	0.0183256	-0.04062	5.32144e-06
0.935	0.0283562	0.0031125	-0.03902	0.0265007	1.45364e-11	0.0265007		0.935	0.586424	0.0172478	-0.03902	5.64103e-06
0.945	0.0204985	0.00264634	-0.03743	0.0273168	1.64251e-11	0.0273168		0.945	0.55345	0.0167558	-0.03743	5.98092e-06
0.955	0.013324	0.00213355	-0.03584	0.0281541	1.85538e-11	0.0281541		0.955	0.451486	0.0151338	-0.03584	6.16354e-06
0.965	0.00785774	0.00163845	-0.035	0.0286051	1.97853e-11	0.0286051		0.965	0.407352	0.0143751	-0.035	6.33602e-06
0.975	0.00990759	0.00183979	-0.03425	0.029013	2.09524e-11	0.029013		0.975	0.340897	0.0131504	-0.03425	6.71141e-06
0.985	0.0075161	0.00160244	-0.03266	0.029894	2.36542e-11	0.029894		0.985	0.299807	0.0123324	-0.03266	7.11217e-06
0.995	0.00273313	0.000966307	-0.03107	0.0307975	2.66969e-11	0.0307975		0.995	0.272921	0.0117664	-0.03107	7.53321e-06
1.005	0.00409969	0.00118348	-0.02947	0.0317239	3.01223e-11	0.0317239		1.005	0.23183	0.0108446	-0.02947	7.97963e-06
1.015	0.00204985	0.000836846	-0.02788	0.0326737	3.39774e-11	0.0326737		1.015	0.210017	0.0103218	-0.02788	8.4514e-06
1.025	0.00136656	0.000683282	-0.02629	0.0336472	3.8315e-11	0.0336472		1.025	0.177043	0.00947691	-0.02629	8.85216e-06
1.035	0.00239149	0.000903896	-0.025	0.0344547	4.22289e-11	0.0344547		1.035	0.172985	0.00936766	-0.025	8.94855e-06
1.045	0.000341641	0.000341641	-0.0247	0.0346449	4.3194e-11	0.0346449		1.045	0.14407	0.00854896	-0.0247	9.47612e-06
1.055	0.00136656	0.000683282	-0.02311	0.0356672	4.86801e-11	0.0356672		1.055	0.132402	0.00819547	-0.02311	1.00291e-05
1.065	0.000683282	0.000483152	-0.02152	0.0367146	5.48477e-11	0.0367146		1.065	0.11972	0.00779309	-0.02152	1.06175e-05
1.075	0.00102492	0.000591739	-0.01992	0.0377876	6.17786e-11	0.0377876		1.075	0.0892825	0.00672993	-0.01992	1.12364e-05
1.085	0.000341641	0.000341641	-0.01833	0.0388865	6.95656e-11	0.0388865		1.085	0.0857315	0.00659473	-0.01833	1.18908e-05
1.095	0.000341641	0.000341641	-0.01674	0.0400118	7.8312e-11	0.0400118		1.095	0.0710202	0.0060023	-0.01674	1.25807e-05
1.105	0	0	-0.01515	0.041164	8.81324e-11	0.041164		1.105	0.0639182	0.00569428	-0.01515	1.26517e-05
1.115	0	0	-0.015	0.0412741	8.91187e-11	0.0412741		1.115	0.0527579	0.00517333	-0.015	1.33112e-05
1.125	0.000683282	0.000483152	-0.01356	0.0423435	9.91558e-11	0.0423435		1.125	0.0431194	0.00467695	-0.01356	1.40823e-05
1.135	0	0	-0.01197	0.0435507	1.11527e-10	0.0435507		1.135	0.0380465	0.00439323	-0.01197	1.4894e-05
1.145	0	0	-0.01038	0.0447862	1.25404e-10	0.0447862		1.145	0.0395684	0.00448024	-0.01038	1.57513e-05
1.155	0	0	-0.00878	0.0460503	1.40969e-10	0.0460503		1.155	0.0294227	0.00386338	-0.00878	1.66542e-05
1.165	0.000341641	0.000341641	-0.00719	0.0473436	1.5842e-10	0.0473436		1.165	0.0213061	0.0032876	-0.00719	1.76079e-05
1.175	0	0	-0.0056	0.0486664	1.7798e-10	0.0486664		1.175	0.0187696	0.00308571	-0.0056	1.79833e-05
1.185	0	0	-0.005	0.0491733	1.85959e-10	0.0491733		1.185	0.0177551	0.00300115	-0.005	1.86124e-05
1.195	0.000341641	0.000341641	-0.00401	0.0500192	1.99898e-10	0.0500192		1.195	0.014204	0.00268431	-0.00401	1.96777e-05
1.205	0.000341641	0.000341641	-0.00242	0.0514025	2.24451e-10	0.0514025		1.205	0.0136968	0.00263594	-0.00242	2.07937e-05
1.215	0	0	-0.000825826	0.0528168	2.51947e-10	0.0528168		1.215	0.0121749	0.00248519	-0.000825826	2.19757e-05
1.225	0.000341641	0.000341641	0.000765766	0.0542624	2.82731e-10	0.0542624		1.225	0.0121749	0.00248519	0.000765766	2.32185e-05
1.235	0	0	0.00236	0.0557399	3.17185e-10	0.0557399		1.235	0.00963846	0.00221121	0.00236	2.45273e-05
1.245	0	0	0.00395	0.0572497	3.55737e-10	0.0572497		1.245	0.00456558	0.00152186	0.00395	2.54303e-05
1.255	0	0	0.005	0.0582646	3.8367e-10	0.0582646		1.255	0.00710202	0.0018981	0.005	2.59072e-05
1.265	0	0	0.00554	0.0587922	3.98859e-10	0.0587922		1.265	0.00811659	0.00202915	0.00554	2.73631e-05
1.275	0	0	0.00713	0.0603679	4.47082e-10	0.0603679		1.275	0.00507287	0.00160418	0.00713	2.89002e-05
1.285	0	0	0.00872	0.0619772	5.00989e-10	0.0619772		1.285	0.0040583	0.00143483	0.00872	3.05133e-05
1.295	0.000341641	0.000341641	0.01032	0.0636207	5.61237e-10	0.0636207		1.295	0.00558016	0.00168248	0.01032	3.22127e-05
1.305	0	0	0.01191	0.0652986	6.28548e-10	0.0652986		1.305	0.00304372	0.00124259	0.01191	3.40085e-05
1.315	0	0	0.0135	0.0670116	7.03732e-10	0.0670116		1.315	0.00202915	0.00101457	0.0135	3.5784e-05
1.325	0	0	0.015	0.06866	7.82682e-10	0.06866		1.325	0.00152186	0.000878647	0.015	3.58956e-05
1.335	0	0	0.01509	0.0687599	7.87684e-10	0.0687599		1.335	0.00101457	0.000717411	0.01509	3.78791e-05
1.345	0	0	0.01668	0.070544	8.81399e-10	0.070544		1.345	0.00202915	0.00101457	0.01668	3.99742e-05
1.355	0	0	0.01827	0.0723645	9.85982e-10	0.0723645		1.355	0.00152186	0.000878647	0.01827	4.21759e-05
1.365	0	0	0.01986	0.0742216	1.10266e-09	0.0742216		1.365	0.00202915	0.00101457	0.01986	4.44942e-05
1.375	0	0	0.02146	0.0761158	1.23278e-09	0.0761158		1.375	0.000507287	0.000507287	0.02146	4.69291e-05
1.385	0	0	0.02305	0.0780475	1.37788e-09	0.0780475		1.385	0.000507287	0.000507287	0.02305	4.9496e-05
1.395	0	0	0.02464	0.0800172	1.5396e-09	0.0800172		1.395	0.00101457	0.000717411	0.02464	5.00946e-05
			0.025	0.0804684	1.57872e-09	0.0804685					0.025	5.21948e-05
			0.02623	0.0820252	1.71982e-09	0.0820252					0.02623	5.50356e-05
			0.02782	0.0840719	1.92058e-09	0.0840719					0.02782	5.80235e-05
			0.02941	0.0861578	2.14416e-09	0.0861578					0.02941	6.11636e-05
			0.03101	0.0882832	2.39309e-09	0.0882832					0.03101	6.44661e-05
			0.0326	0.0904484	2.67015e-09	0.0904484					0.0326	6.7941e-05
			0.03419	0.092654	2.97843e-09	0.092654					0.03419	6.97774e-05
			0.035	0.0937931	3.14857e-09	0.0937931					0.035	7.15884e-05
			0.03578	0.0949001	3.32135e-09	0.0949001					0.03578	7.54235e-05
			0.03737	0.0971873	3.7027e-09	0.0971873					0.03737	7.94564e-05
			0.03896	0.0995157	4.12665e-09	0.0995157					0.03896	8.36922e-05
			0.04056	0.101886	4.59784e-09	0.101886					0.04056	8.81411e-05
			0.04215	0.104298	5.12133e-09	0.104298					0.04215	9.28183e-05
			0.04374	0.106752	5.70281e-09	0.106752					0.04374	9.66889e-05
			0.045	0.108728	6.20888e-09	0.108728					0.045	9.77289e-05
			0.04533	0.109249	6.34847e-09	0.109249					0.04533	0.000102888
			0.04692	0.111789	7.06524e-09	0.111789					0.04692	0.000108301
			0.04851	0.114372	7.86068e-09	0.114372					0.04851	0.000113987
			0.05011	0.116999	8.74317e-09	0.116999					0.05011	0.000119958
			0.0517	0.119669	9.72194e-09	0.119669					0.0517	0.000126223
			0.05329	0.122384	1.08072e-08	0.122384					0.05329	0.000132798
			0.05488	0.125142	1.20101e-08	0.125142					0.05488	0.000133305
			0.055	0.125352	1.2106e-08	0.125352					0.055	0.000139697
			0.05647	0.127945	1.33431e-08	0.127945					0.05647	0.000146936
			0.05806	0.130793	1.48199e-08	0.130793					0.05806	0.00015453
			0.05965	0.133685	1.64553e-08	0.133685					0.05965	0.000162494
			0.06125	0.136623	1.8266e-08	0.136623					0.06125	0.000170849
			0.06284	0.139605	2.02702e-08	0.139605					0.06284	0.00017961
			0.06443	0.142634	2.24878e-08	0.142634					0.06443	0.000182857
			0.065	0.14373	2.33389e-08	0.14373					0.065	0.000188797
			0.06602	0.145707	2.49409e-08	0.145707					0.06602	0.000198425
			0.06761	0.148826	2.76536e-08	0.148826					0.06761	0.00020852
			0.0692	0.151991	3.06526e-08	0.151991					0.0692	0.000219097
			0.0708	0.155201	3.39672e-08	0.155202					0.0708	0.000230187
			0.07239	0.158458	3.76294e-08	0.158458					0.07239	0.000241804
			0.07398	0.16176	4.16744e-08	0.16176					0.07398	0.000249545
			0.075	0.163903	4.44888e-08	0.163903					0.075	0.000253973
			0.07557	0.165109	4.6141e-08	0.165109					0.07557	0.000266716
			0.07716	0.168503	5.10719e-08	0.168503					0.07716	0.000280068
			0.07875	0.171943	5.65136e-08	0.171943					0.07875	0.000294049
			0.08035	0.175429	6.25169e-08	0.175429					0.08035	0.000308689
			0.08194	0.178961	6.91382e-08	0.178961					0.08194	0.000324014
			0.08353	0.182539	7.64387e-08	0.182539					0.08353	0.000338822
			0.085	0.185887	8.38513e-08	0.185887					0.085	0.00034006
			0.08512	0.186162	8.44864e-08	0.186162					0.08512	0.000356851
			0.08671	0.189831	9.33541e-08	0.189831					0.08671	0.000374424
			0.0883	0.193546	1.03123e-07	0.193546					0.0883	0.000392808
			0.08989	0.197306	1.13882e-07	0.197306					0.08989	0.000412049
			0.09149	0.201111	1.25728e-07	0.201111					0.09149	0.000432168
			0.09308	0.204961	1.38765e-07	0.204961					0.09308	0.000453215
			0.09467	0.208855	1.53111e-07	0.208855					0.09467	0.000457705
			0.095	0.209669	1.56264e-07	0.209669					0.095	0.000475227
			0.09626	0.212795	1.68892e-07	0.212795					0.09626	0.000498242
			0.09785	0.216778	1.86246e-07	0.216778					0.09785	0.000522308
			0.09944	0.220806	2.05323e-07	0.220806					0.09944	0.000547459
			0.10104	0.224877	2.26291e-07	0.224877					0.10104	0.000573752
			0.10263	0.228991	2.49328e-07	0.228991					0.10263	0.000601227
			0.10422	0.233148	2.74632e-07	0.233149					0.10422	0.000615157
			0.105	0.235203	2.87938e-07	0.235204					0.105	0.000629939
			0.10581	0.237348	3.02417e-07	0.237349					0.10581	0.000659935
			0.1074	0.241591	3.32917e-07	0.241591					0.1074	0.00069127
			0.10899	0.245874	3.65556e-07	0.245875					0.10899	0.000724
			0.11059	0.2502	4.03136e-07	0.2502					0.11059	0.000758181
			0.11218	0.254565	4.44133e-07	0.254566					0.11218	0.000793874
			0.11377	0.258972	4.88546e-07	0.258972					0.11377	0.000822561
			0.115	0.262407	5.26127e-07	0.262408					0.115	0.000831144
			0.11536	0.263418	5.36376e-07	0.263418					0.11536	0.000870043
			0.11695	0.267903	5.87622e-07	0.267903					0.11695	0.000910652
			0.11854	0.272426	6.45701e-07	0.272427					0.11854	0.00095303
			0.12014	0.276988	7.10613e-07	0.276989					0.12014	0.000997251
			0.12173	0.281587	7.78941e-07	0.281588					0.12173	0.00104339
			0.12332	0.286223	8.57519e-07	0.286224					0.12332	0.00109152
			0.12491	0.290895	9.39512e-07	0.290896					0.12491	0.00109431
			0.125	0.29116	9.46345e-07	0.291161					0.125	0.00114173
			0.1265	0.295602	1.03176e-06	0.295603					0.1265	0.00119409
			0.12809	0.300343	1.13083e-06	0.300344					0.12809	0.00124869
			0.12968	0.305119	1.24016e-06	0.30512					0.12968	0.00130563
			0.13128	0.309927	1.35973e-06	0.309928					0.13128	0.00136497
			0.13287	0.314767	1.48955e-06	0.314769					0.13287	0.00142684
			0.13446	0.319639	1.63304e-06	0.319641					0.13446	0.00144843
			0.135	0.3213	1.68429e-06	0.321302					0.135	0.00149131
			0.13605	0.324541	1.78678e-06	0.324543					0.13605	0.00155849
			0.13764	0.329473	1.9576e-06	0.329475					0.13764	0.00162849
			0.13923	0.334433	2.14209e-06	0.334435					0.13923	0.00170142
			0.14083	0.339421	2.34366e-06	0.339423					0.14083	0.00177738
			0.14242	0.344435	2.56572e-06	0.344438					0.14242	0.0018565
			0.14401	0.349475	2.80487e-06	0.349478					0.14401	0.0019074
			0.145	0.352626	2.96544e-06	0.352629					0.145	0.00193888
			0.1456	0.35454	3.06452e-06	0.354543					0.1456	0.00202466
			0.14719	0.359628	3.3515e-06	0.359631					0.14719	0.00211397
			0.14878	0.364738	3.66239e-06	0.364742					0.14878	0.00220692
			0.15038	0.36987	4.00061e-06	0.369874					0.15038	0.00230367
			0.15197	0.375023	4.36959e-06	0.375027					0.15197	0.00240434
			0.15356	0.380194	4.76931e-06	0.380199					0.15356	0.00249903
			0.155	0.384893	5.16219e-06	0.384898					0.155	0.00250909
			0.15515	0.385383	5.20661e-06	0.385388					0.15515	0.00261807
			0.15674	0.390589	5.67807e-06	0.390595					0.15674	0.00273143
			0.15833	0.39581	6.19395e-06	0.395816					0.15833	0.00284933
			0.15992	0.401046	6.75424e-06	0.401053					0.15992	0.00297194
			0.16152	0.406294	7.36578e-06	0.406302					0.16152	0.00309941
			0.16311	0.411554	8.02856e-06	0.411562					0.16311	0.00323195
			0.1647	0.416825	8.74601e-06	0.416833					0.1647	0.00325753
			0.165	0.41782	8.8895e-06	0.417829					0.165	0.00336971
			0.175	0.451089	1.51313e-05	0.451104					0.16629	0.00351289
			0.185	0.484349	2.54727e-05	0.484374					0.16788	0.00366168
			0.18539	0.485642	2.59886e-05	0.485668					0.16947	0.00381628
			0.18698	0.490907	2.82025e-05	0.490935					0.17107	0.00397689
			0.18857	0.496161	3.05974e-05	0.496192					0.17266	0.00414373
			0.19017	0.501401	3.3187e-05	0.501435					0.17425	0.00422465
			0.19176	0.506627	3.59816e-05	0.506663					0.175	0.00431701
			0.19335	0.511836	3.90051e-05	0.511875					0.17584	0.00449696
			0.19494	0.517027	4.22678e-05	0.517069					0.17743	0.0046838
			0.195	0.517223	4.23942e-05	0.517265					0.17902	0.00487778
			0.19653	0.522198	4.57901e-05	0.522244					0.18062	0.00507913
			0.19812	0.527348	4.95926e-05	0.527398					0.18221	0.00528811
			0.19971	0.532475	5.36923e-05	0.532529					0.1838	0.00545105
			0.20131	0.537577	5.812e-05	0.537635					0.185	0.00550498
			0.2029	0.542653	6.28893e-05	0.542716					0.18539	0.00573001
			0.20449	0.547701	6.80344e-05	0.547769					0.18698	0.00596346
			0.205	0.549314	6.97665e-05	0.549383					0.18857	0.00620562
			0.20608	0.552719	7.35792e-05	0.552792					0.19017	0.00645679
			0.20767	0.557706	7.95511e-05	0.557785					0.19176	0.00671725
			0.20926	0.562659	8.59842e-05	0.562745					0.19335	0.00698731
			0.21086	0.567578	9.29092e-05	0.567671					0.19494	0.00699769
			0.21245	0.572461	0.000100364	0.572562					0.195	0.00726729
			0.21404	0.577306	0.000108386	0.577414					0.19653	0.00755752
			0.215	0.580212	0.000113524	0.580325					0.19812	0.00785832
			0.21563	0.582111	0.000117019	0.582228					0.19971	0.00817004
			0.21722	0.586875	0.000126298	0.587001					0.20131	0.00849303
			0.21881	0.591595	0.000136277	0.591731					0.2029	0.00882765
			0.22041	0.596271	0.000147001	0.596418					0.20449	0.0089375
			0.222	0.600901	0.000158525	0.601059					0.205	0.00917426
			0.22359	0.605482	0.000170902	0.605653					0.20608	0.00953326
			0.225	0.609504	0.000182645	0.609686					0.20767	0.00990502
			0.22518	0.610014	0.000184196	0.610198					0.20926	0.01029
			0.22677	0.614495	0.000198463	0.614693					0.21086	0.0106885
			0.22836	0.618922	0.000213775	0.619136					0.21245	0.011101
			0.22995	0.623296	0.000230204	0.623526					0.21404	0.011357
			0.23155	0.627613	0.000247823	0.627861					0.215	0.0115279
			0.23314	0.631872	0.000266716	0.632139					0.21563	0.0119697
			0.23473	0.636072	0.000286965	0.636359					0.21722	0.0124269
			0.235	0.63678	0.000290545	0.63707					0.21881	0.0128998
			0.23632	0.640212	0.000308666	0.64052					0.22041	0.013389
			0.23791	0.644289	0.000331908	0.644621					0.222	0.013895
			0.2395	0.648302	0.0003568	0.648659					0.22359	0.0143581
			0.2411	0.652249	0.000383451	0.652633					0.225	0.0144182
			0.24269	0.65613	0.000411971	0.656542					0.22518	0.0149592
			0.24428	0.659942	0.00044249	0.660385					0.22677	0.0155185
			0.245	0.661646	0.000456999	0.662103					0.22836	0.0160966
			0.24587	0.663685	0.00047513	0.66416					0.22995	0.0166941
			0.24746	0.667356	0.000510032	0.667866					0.23155	0.0173116
			0.24905	0.670954	0.000547343	0.671502					0.23314	0.0179496
			0.25065	0.674479	0.000587216	0.675066					0.23473	0.01806
			0.25224	0.677928	0.000629812	0.678557					0.235	0.0186086
			0.25383	0.6813	0.000675301	0.681975					0.23632	0.0192894
			0.255	0.683731	0.000710733	0.684442					0.23791	0.0199925
			0.25542	0.684593	0.000723872	0.685317					0.2395	0.0207186
			0.25701	0.687808	0.000775713	0.688584					0.2411	0.0214683
			0.2586	0.690942	0.000831031	0.691773					0.24269	0.0222422
			0.2602	0.693994	0.000890036	0.694884					0.24428	0.0226008
			0.26179	0.696962	0.000952959	0.697915					0.245	0.023041
			0.26338	0.699847	0.00102004	0.700867					0.24587	0.0238654
			0.26497	0.702646	0.00109153	0.703737					0.24746	0.0247162
			0.265	0.702698	0.00109292	0.70379					0.24905	0.025594
			0.26656	0.705358	0.00116769	0.706526					0.25065	0.0264995
			0.26815	0.707982	0.00124881	0.709231					0.25224	0.0274335
			0.26974	0.710518	0.00133518	0.711854					0.25383	0.0281394
			0.27134	0.712965	0.00142712	0.714392					0.255	0.0283968
			0.27293	0.71532	0.00152495	0.716845					0.25542	0.0293901
			0.27452	0.717584	0.00162903	0.719213					0.25701	0.0304142
			0.275	0.718249	0.00166172	0.719911					0.2586	0.03147
			0.27611	0.719755	0.0017397	0.721494					0.2602	0.0325581
			0.2777	0.721832	0.00185737	0.72369					0.26179	0.0336796
			0.27929	0.723815	0.00198242	0.725798					0.26338	0.0348352
			0.28089	0.725704	0.00211529	0.727819					0.26497	0.0348573
			0.28248	0.727496	0.00225642	0.729752					0.265	0.0360258
			0.28407	0.729191	0.00240627	0.731597					0.26656	0.0372523
			0.285	0.730138	0.00249816	0.732636					0.26815	0.0385155
			0.28566	0.730789	0.00256534	0.733355					0.26974	0.0398165
			0.28725	0.732289	0.00273415	0.735023					0.27134	0.041156
			0.28884	0.733691	0.00291322	0.736604					0.27293	0.0425352
			0.29044	0.734993	0.00310314	0.738096					0.27452	0.0429595
			0.29203	0.736196	0.00330449	0.7395					0.275	0.0439549
			0.29362	0.737298	0.0035179	0.740816					0.27611	0.0454161
			0.295	0.738173	0.0037134	0.741886					0.2777	0.0469198
			0.29521	0.738299	0.00374402	0.742043					0.27929	0.0484671
			0.2968	0.7392	0.00398353	0.743183					0.28089	0.0500589
			0.29839	0.739999	0.00423715	0.744236					0.28248	0.0516963
			0.29998	0.740696	0.00450563	0.745201					0.28407	0.0526757
			0.30158	0.741291	0.00478975	0.74608					0.285	0.0533804
			0.30317	0.741783	0.00509032	0.746874					0.28566	0.0551123
			0.30476	0.742173	0.00540821	0.747582					0.28725	0.056893
			0.305	0.742223	0.00545775	0.747681					0.28884	0.0587236
			0.30635	0.742461	0.00574431	0.748205					0.29044	0.0606053
			0.30794	0.742645	0.00609954	0.748745					0.29203	0.0625392
			0.30953	0.742727	0.00647489	0.749202					0.29362	0.064261
			0.31113	0.742706	0.00687137	0.749577					0.295	0.0645265
			0.31272	0.742581	0.00729003	0.749871					0.29521	0.0665684
			0.31431	0.742354	0.00773199	0.750086					0.2968	0.068666
			0.315	0.742223	0.00793132	0.750155					0.29839	0.0708206
			0.3159	0.742024	0.0081984	0.750222					0.29998	0.0730333
			0.31749	0.741591	0.00869045	0.750282					0.30158	0.0753054
			0.31908	0.741056	0.0092094	0.750266					0.30317	0.0776382
			0.32068	0.740419	0.00975654	0.750175					0.30476	0.0779957
			0.32227	0.739679	0.0103332	0.750013					0.305	0.080033
			0.32386	0.738838	0.0109409	0.749779					0.30635	0.0824909
			0.325	0.738173	0.0113964	0.749569					0.30794	0.0850134
			0.32545	0.737896	0.0115809	0.749477					0.30953	0.0876016
			0.32704	0.736852	0.0122549	0.749107					0.31113	0.0902571
			0.32863	0.735708	0.0129644	0.748673					0.31272	0.092981
			0.33023	0.734465	0.0137111	0.748176					0.31431	0.0941847
			0.33182	0.733121	0.0144966	0.747618					0.315	0.0957747
			0.33341	0.731679	0.0153227	0.747001					0.3159	0.0986397
			0.335	0.730138	0.0161912	0.746329					0.31749	0.101577
			0.33659	0.728499	0.0171041	0.745603					0.31908	0.104589
			0.33818	0.726763	0.0180633	0.744827					0.32068	0.107676
			0.33977	0.724931	0.0190708	0.744002					0.32227	0.110839
			0.34137	0.723004	0.0201287	0.743132					0.32386	0.113156
			0.34296	0.720981	0.0212393	0.742221					0.325	0.114081
			0.34455	0.718865	0.0224047	0.741269					0.32545	0.117403
			0.345	0.718249	0.0227448	0.740994					0.32704	0.120805
			0.34614	0.716655	0.0236272	0.740282					0.32863	0.124291
			0.34773	0.714353	0.0249094	0.739263					0.33023	0.12786
			0.34932	0.71196	0.0262536	0.738214					0.33182	0.131515
			0.35092	0.709477	0.0276624	0.737139					0.33341	0.135257
			0.35251	0.706904	0.0291385	0.736042					0.335	0.139087
			0.3541	0.704243	0.0306846	0.734927					0.33659	0.143007
			0.355	0.702698	0.0315918	0.734289					0.33818	0.147019
			0.35569	0.701494	0.0323034	0.733798					0.33977	0.151124
			0.35728	0.69866	0.0339979	0.732658					0.34137	0.155323
			0.35887	0.69574	0.0357711	0.731511					0.34296	0.159619
			0.36047	0.692737	0.0376259	0.730363					0.34455	0.160852
			0.36206	0.689651	0.0395656	0.729216					0.345	0.164012
			0.36365	0.686483	0.0415934	0.728077					0.34614	0.168504
			0.365	0.683731	0.0433867	0.727118					0.34773	0.173097
			0.36524	0.683236	0.0437125	0.726948					0.34932	0.177792
			0.36683	0.679909	0.0459265	0.725836					0.35092	0.182591
			0.36842	0.676505	0.0482388	0.724744					0.35251	0.187495
			0.37002	0.673025	0.0506531	0.723678					0.3541	0.190319
			0.37161	0.66947	0.0531729	0.722642					0.355	0.192506
			0.3732	0.665841	0.0558021	0.721643					0.35569	0.197626
			0.37479	0.66214	0.0585445	0.720684					0.35728	0.202856
			0.375	0.661646	0.0589154	0.720561					0.35887	0.208196
			0.37638	0.658368	0.0614041	0.719772					0.36047	0.213651
			0.37797	0.654527	0.064385	0.718912					0.36206	0.219219
			0.37956	0.650619	0.0674912	0.71811					0.36365	0.224038
			0.38116	0.646644	0.070727	0.717371					0.365	0.224904
			0.38275	0.642604	0.0740968	0.716701					0.36524	0.230706
			0.38434	0.638501	0.0776048	0.716106					0.36683	0.236628
			0.385	0.63678	0.0791027	0.715882					0.36842	0.24267
			0.38593	0.634336	0.0812557	0.715592					0.37002	0.248834
			0.38752	0.630111	0.085054	0.715165					0.37161	0.255122
			0.38911	0.625828	0.0890043	0.714832					0.3732	0.261535
			0.39071	0.621487	0.0931114	0.714599					0.37479	0.262391
			0.3923	0.617091	0.0973802	0.714471					0.375	0.268074
			0.39389	0.612641	0.101815	0.714457					0.37638	0.274742
			0.395	0.609504	0.105013	0.714517					0.37797	0.281539
			0.39548	0.608139	0.106422	0.714561					0.37956	0.288467
			0.39707	0.603586	0.111206	0.714792					0.38116	0.295527
			0.39866	0.598985	0.116171	0.715155					0.38275	0.302721
			0.40026	0.594336	0.121323	0.715659					0.38434	0.305747
			0.40185	0.589641	0.126667	0.716308					0.385	0.31005
			0.40344	0.584902	0.132209	0.717111					0.38593	0.317516
			0.405	0.580212	0.137844	0.718055					0.38752	0.325119
			0.40503	0.580121	0.137954	0.718075					0.38911	0.332862
			0.40662	0.5753	0.143907	0.719207					0.39071	0.340745
			0.40821	0.570439	0.150074	0.720513					0.3923	0.348769
			0.4098	0.565541	0.156461	0.722002					0.39389	0.354456
			0.4114	0.560607	0.163072	0.72368					0.395	0.356936
			0.41299	0.55564	0.169915	0.725554					0.39548	0.365248
			0.41458	0.55064	0.176994	0.727633					0.39707	0.373704
			0.415	0.549314	0.178904	0.728217					0.39866	0.382308
			0.41617	0.545609	0.184315	0.729924					0.40026	0.391058
			0.41776	0.540549	0.191883	0.732433					0.40185	0.399958
			0.41935	0.535462	0.199706	0.735168					0.40344	0.408835
			0.42095	0.53035	0.207787	0.738137					0.405	0.409007
			0.42254	0.525213	0.216134	0.741348					0.40503	0.418206
			0.42413	0.520054	0.224752	0.744807					0.40662	0.427558
			0.425	0.517223	0.229584	0.746807					0.40821	0.437062
			0.42572	0.514875	0.233647	0.748521					0.4098	0.44672
			0.42731	0.509676	0.242824	0.7525					0.4114	0.456532
			0.4289	0.50446	0.252289	0.756749					0.41299	0.466499
			0.4305	0.499228	0.262048	0.761276					0.41458	0.469158
			0.43209	0.493982	0.272106	0.766088					0.415	0.476623
			0.43368	0.488723	0.28247	0.771193					0.41617	0.486903
			0.435	0.484349	0.29131	0.775659					0.41776	0.497341
			0.43527	0.483453	0.293145	0.776598					0.41935	0.507937
			0.43686	0.478174	0.304136	0.782309					0.42095	0.518692
			0.43845	0.472886	0.315448	0.788335					0.42254	0.529606
			0.44005	0.467593	0.327088	0.794681					0.42413	0.535646
			0.44164	0.462294	0.33906	0.801354					0.425	0.54068
			0.44323	0.456993	0.351369	0.808362					0.42572	0.551914
			0.44482	0.451689	0.364022	0.815711					0.42731	0.563309
			0.445	0.451089	0.365476	0.816564					0.4289	0.574865
			0.44641	0.446385	0.377021	0.823407					0.4305	0.586583
			0.448	0.441082	0.390374	0.831456					0.43209	0.598461
			0.44959	0.435782	0.404083	0.839865					0.43368	0.608446
			0.45119	0.430486	0.418154	0.84864					0.435	0.610502
			0.45278	0.425195	0.432591	0.857786					0.43527	0.622704
			0.45437	0.419911	0.447398	0.86731					0.43686	0.635069
			0.455	0.41782	0.453369	0.871189					0.43845	0.647595
			0.45596	0.414636	0.46258	0.877216					0.44005	0.660283
			0.45755	0.409369	0.47814	0.88751					0.44164	0.673132
			0.45914	0.404114	0.494082	0.898196					0.44323	0.686143
			0.46074	0.398871	0.510409	0.90928					0.44482	0.687627
			0.46233	0.393641	0.527125	0.920766					0.445	0.699316
			0.46392	0.388426	0.544232	0.932659					0.44641	0.712649
			0.465	0.384893	0.556077	0.94097					0.448	0.726142
			0.46551	0.383227	0.561734	0.944961					0.44959	0.739796
			0.4671	0.378045	0.579632	0.957678					0.45119	0.753609
			0.46869	0.372882	0.59793	0.970812					0.45278	0.76758
			0.47029	0.367738	0.616628	0.984366					0.45437	0.77316
			0.47188	0.362614	0.635729	0.998344					0.455	0.78171
			0.47347	0.357513	0.655234	1.01275					0.45596	0.795997
			0.475	0.352626	0.674386	1.02701					0.45755	0.810441
			0.47506	0.352434	0.675145	1.02758					0.45914	0.82504
			0.47665	0.34738	0.695461	1.04284					0.46074	0.839794
			0.47824	0.34235	0.716183	1.05853					0.46233	0.854701
			0.47983	0.337347	0.737311	1.07466					0.46392	0.864913
			0.48143	0.33237	0.758845	1.09122					0.465	0.86976
			0.48302	0.327422	0.780785	1.10821					0.46551	0.884971
			0.48461	0.322503	0.803129	1.12563					0.4671	0.962635
			0.485	0.3213	0.808671	1.12997					0.475	1.06595
			0.4862	0.317613	0.825876	1.14349					0.485	1.17435
			0.48779	0.312754	0.849024	1.16178					0.495	1.2872
			0.48938	0.307927	0.872571	1.1805					0.505	1.40372
			0.49098	0.303132	0.896514	1.19965					0.515	1.52301
			0.495	0.29116	0.958795	1.24996					0.525	1.64402
			0.505	0.262407	1.12401	1.38642					0.535	1.76564
			0.515	0.235203	1.30288	1.53808					0.545	1.8866
			0.525	0.209669	1.49323	1.7029					0.555	2.00561
			0.535	0.185887	1.69216	1.87805					0.565	2.12128
			0.545	0.163903	1.89603	2.05993					0.575	2.23221
			0.555	0.14373	2.10058	2.24431					0.585	2.31493
			0.565	0.125352	2.30104	2.42639					0.59284	2.33121
			0.575	0.108728	2.49229	2.60102					0.59443	2.337
			0.585	0.0937931	2.66909	2.76288					0.595	2.3473
			0.59443	0.081187	2.81794	2.89913					0.59602	2.36319
			0.595	0.0804684	2.8263	2.90676					0.59761	2.37889
			0.59602	0.0791949	2.84105	2.92025					0.5992	2.39438
			0.59761	0.0772411	2.86353	2.94077					0.6008	2.40966
			0.5992	0.075325	2.88537	2.96069					0.60239	2.42472
			0.6008	0.0734462	2.90653	2.97998					0.60398	2.43427
			0.60239	0.0716044	2.92702	2.99862					0.605	2.43957
			0.60398	0.0697991	2.9468	3.0166					0.60557	2.45418
			0.605	0.06866	2.95912	3.02778					0.60716	2.46857
			0.60557	0.0680298	2.96587	3.0339					0.60875	2.48272
			0.60716	0.0662963	2.98421	3.0505					0.61035	2.49663
			0.60875	0.0645979	3.0018	3.0664					0.61194	2.51029
			0.61035	0.0629343	3.01863	3.08156					0.61353	2.5227
			0.61194	0.0613051	3.03468	3.09599					0.615	2.5237
			0.61353	0.0597098	3.04995	3.10966					0.61512	2.53686
			0.615	0.0582646	3.06335	3.12162					0.61671	2.54975
			0.61512	0.0581479	3.06442	3.12257					0.6183	2.56238
			0.61671	0.056619	3.07807	3.13469					0.61989	2.57474
			0.6183	0.0551227	3.0909	3.14602					0.62149	2.58682
			0.61989	0.0536585	3.10289	3.15655					0.62308	2.59863
			0.62149	0.0522259	3.11404	3.16627					0.62467	2.60105
			0.62308	0.0508246	3.12433	3.17516					0.625	2.61015
			0.62467	0.049454	3.13376	3.18322					0.62626	2.62139
			0.625	0.0491733	3.13561	3.18478					0.62785	2.63233
			0.62626	0.0481137	3.14232	3.19043					0.62944	2.64298
			0.62785	0.0468032	3.15	3.1968					0.63104	2.65333
			0.62944	0.0455221	3.15679	3.20232					0.63263	2.66337
			0.63104	0.0442699	3.1627	3.20697					0.63422	2.66819
			0.63263	0.0430462	3.1677	3.21075					0.635	2.67311
			0.63422	0.0418505	3.17181	3.21366					0.63581	2.68254
			0.635	0.0412741	3.17349	3.21476					0.6374	2.69165
			0.63581	0.0406824	3.17501	3.21569					0.63899	2.70045
			0.6374	0.0395415	3.1773	3.21684					0.64059	2.70892
			0.63899	0.0384272	3.17869	3.21712					0.64218	2.71707
			0.64059	0.0373391	3.17916	3.2165					0.64377	2.72315
			0.64218	0.0362768	3.17873	3.21501					0.645	2.72489
			0.64377	0.0352398	3.17739	3.21263					0.64536	2.73239
			0.645	0.0344547	3.17572	3.21018					0.64695	2.73955
			0.64536	0.0342278	3.17513	3.20936					0.64854	2.74637
			0.64695	0.0332401	3.17197	3.20521					0.65014	2.75285
			0.64854	0.0322766	3.16791	3.20018					0.65173	2.759
			0.65014	0.0313366	3.16294	3.19428					0.65332	2.7648
			0.65173	0.0304197	3.15708	3.1875					0.65491	2.76512
			0.65332	0.0295256	3.15033	3.17985					0.655	2.77025
			0.65491	0.0286538	3.14269	3.17134					0.6565	2.77536
			0.655	0.0286051	3.14223	3.17083					0.65809	2.78012
			0.6565	0.0278039	3.13417	3.16197					0.65968	2.78452
			0.65809	0.0269755	3.12478	3.15175					0.66128	2.78858
			0.65968	0.0261681	3.11452	3.14069					0.66287	2.79227
			0.66128	0.0253813	3.10341	3.1288					0.66446	2.79345
			0.66287	0.0246148	3.09146	3.11607					0.665	2.79562
			0.66446	0.0238682	3.07867	3.10254					0.66605	2.7986
			0.665	0.023619	3.07414	3.09775					0.66764	2.80123
			0.66605	0.0231409	3.06505	3.08819					0.66923	2.80349
			0.66764	0.0224328	3.05062	3.07306					0.67083	2.8054
			0.66923	0.0217433	3.03539	3.05713					0.67242	2.80695
			0.67083	0.021072	3.01937	3.04044					0.67401	2.80773
			0.67242	0.0204187	3.00258	3.02299					0.675	2.80813
			0.67401	0.0197828	2.98502	3.0048					0.6756	2.80895
			0.675	0.0193956	2.97371	2.9931					0.67719	2.80941
			0.6756	0.0191641	2.96672	2.98588					0.67878	2.8095
			0.67719	0.0185622	2.94768	2.96624					0.68038	2.80924
			0.67878	0.0179767	2.92793	2.9459					0.68197	2.80861
			0.68038	0.0174073	2.90747	2.92488					0.68356	2.80773
			0.68197	0.0168535	2.88634	2.90319					0.685	2.80762
			0.685	0.0158405	2.84423	2.86007					0.68515	2.80626
			0.695	0.0128664	2.6898	2.70266					0.68674	2.80455
			0.705	0.0103937	2.51516	2.52555					0.68833	2.80247
			0.715	0.00835033	2.32542	2.33377					0.68992	2.80003
			0.725	0.00667209	2.12582	2.1325					0.69152	2.79724
			0.735	0.00530205	1.92151	1.92682					0.69311	2.79408
			0.745	0.00419034	1.71731	1.7215					0.6947	2.79345
			0.755	0.00329365	1.51756	1.52085					0.695	2.79057
			0.765	0.00257472	1.32597	1.32854					0.69629	2.78671
			0.775	0.00200173	1.14554	1.14754					0.69788	2.78249
			0.785	0.00154776	0.978532	0.98008					0.69947	2.77792
			0.795	0.00119022	0.826479	0.827669					0.70107	2.77299
			0.805	0.000910271	0.690206	0.691116					0.70266	2.76772
			0.81089	0.000775381	0.617482	0.618257					0.70425	2.76512
			0.81248	0.000742232	0.598765	0.599508					0.705	2.7621
			0.81407	0.000710401	0.58045	0.58116					0.70584	2.75614
			0.815	0.000692373	0.569922	0.570615					0.70743	2.74984
			0.81566	0.000679838	0.562534	0.563213					0.70902	2.74319
			0.81725	0.000650501	0.545014	0.545665					0.71062	2.73621
			0.81884	0.000622343	0.527889	0.528511					0.71221	2.72889
			0.82044	0.000595323	0.511156	0.511751					0.7138	2.72315
			0.82203	0.000569396	0.494811	0.49538					0.715	2.72125
			0.82362	0.000544524	0.478852	0.479396					0.71539	2.71327
			0.825	0.000523759	0.46531	0.465834					0.71698	2.70497
			0.82521	0.000520664	0.463275	0.463795					0.71857	2.69634
			0.8268	0.000497784	0.448076	0.448574					0.72017	2.68739
			0.82839	0.000475841	0.433252	0.433727					0.72176	2.67813
			0.82998	0.000454803	0.418798	0.419253					0.72335	2.66856
			0.83158	0.000434636	0.40471	0.405145					0.72494	2.66819
			0.83317	0.000415302	0.390985	0.3914					0.725	2.65867
			0.83476	0.000396775	0.377617	0.378013					0.72653	2.64849
			0.835	0.000394045	0.375629	0.376023					0.72812	2.638
			0.83635	0.000379023	0.364601	0.36498					0.72971	2.62721
			0.83794	0.000362013	0.351933	0.352295					0.73131	2.61613
			0.83953	0.00034572	0.339608	0.339954					0.7329	2.60475
			0.84113	0.000330114	0.327621	0.327951					0.73449	2.60105
			0.84272	0.000315171	0.315967	0.316282					0.735	2.5931
			0.84431	0.000300859	0.304639	0.30494					0.73608	2.58116
			0.845	0.00029484	0.299824	0.300119					0.73767	2.56894
			0.8459	0.000287159	0.293634	0.293921					0.73926	2.55646
			0.84749	0.000274044	0.282945	0.283219					0.74086	2.5437
			0.84908	0.000261492	0.272568	0.272829					0.74245	2.53068
			0.85068	0.00024948	0.262495	0.262745					0.74404	2.5227
			0.85227	0.000237987	0.252723	0.252961					0.745	2.51741
			0.85386	0.000226993	0.243245	0.243472					0.74563	2.50388
			0.855	0.000219405	0.236627	0.236846					0.74722	2.4901
			0.85545	0.000216477	0.234055	0.234271					0.74881	2.47607
			0.85704	0.000206419	0.225148	0.225354					0.75041	2.46181
			0.85863	0.000196802	0.216518	0.216714					0.752	2.44732
			0.86023	0.000187605	0.208159	0.208346					0.75359	2.43427
			0.86182	0.000178815	0.200065	0.200244					0.755	2.43259
			0.86341	0.00017041	0.192231	0.192401					0.75518	2.41764
			0.865	0.000162382	0.184651	0.184813					0.75677	2.40248
			0.86659	0.000154709	0.177319	0.177474					0.75836	2.3871
			0.86818	0.000147377	0.170229	0.170377					0.75995	2.37151
			0.86977	0.000140373	0.163376	0.163517					0.76155	2.35572
			0.87137	0.000133684	0.156754	0.156888					0.76314	2.33973
			0.87296	0.000127295	0.150358	0.150485					0.76473	2.337
			0.87455	0.000121197	0.144181	0.144302					0.765	2.32356
			0.875	0.00011952	0.142472	0.142591					0.76632	2.23221
			0.87614	0.000115372	0.138218	0.138334					0.775	2.12128
			0.87773	0.000109814	0.132464	0.132574					0.785	2.00561
			0.87932	0.000104508	0.126913	0.127018					0.795	1.8866
			0.88092	9.94448e-05	0.12156	0.12166					0.805	1.76564
			0.88251	9.46174e-05	0.116399	0.116494					0.815	1.64402
			0.8841	9.00087e-05	0.111426	0.111516					0.825	1.52301
			0.885	8.74942e-05	0.108692	0.108779					0.835	1.40372
			0.88569	8.56118e-05	0.106634	0.10672					0.845	1.2872
			0.88728	8.14199e-05	0.10202	0.102101					0.855	1.17435
			0.88887	7.74227e-05	0.0975768	0.0976542					0.865	1.06595
			0.89047	7.36099e-05	0.0933006	0.0933742					0.875	0.962635
			0.89206	6.99749e-05	0.0891863	0.0892563					0.885	0.877777
			0.89365	6.65107e-05	0.085229	0.0852955					0.89365	0.864913
			0.895	6.36989e-05	0.0819887	0.0820524					0.895	0.862638
			0.89524	6.32104e-05	0.081424	0.0814872					0.89524	0.84765
			0.89683	6.00639e-05	0.0777665	0.0778266					0.89683	0.832815
			0.89842	5.70677e-05	0.0742521	0.0743092					0.89842	0.818134
			0.90002	5.4215e-05	0.0708762	0.0709305					0.90002	0.803608
			0.90161	5.14955e-05	0.0676345	0.067686					0.90161	0.789239
			0.9032	4.89059e-05	0.0645225	0.0645714					0.9032	0.775026
			0.90479	4.64392e-05	0.0615361	0.0615825					0.90479	0.77316
			0.905	4.61215e-05	0.0611508	0.0611969					0.905	0.76097
			0.90638	4.40922e-05	0.0586711	0.0587151					0.90638	0.747073
			0.90797	4.18578e-05	0.0559234	0.0559653					0.90797	0.733336
			0.90956	3.97294e-05	0.0532892	0.0533289					0.90956	0.719758
			0.91116	3.77069e-05	0.0507645	0.0508022					0.91116	0.70634
			0.91275	3.57801e-05	0.0483456	0.0483814					0.91275	0.693082
			0.91434	3.39489e-05	0.0460288	0.0460627					0.91434	0.687627
			0.915	3.32143e-05	0.0450962	0.0451294					0.915	0.679986
			0.91593	3.22031e-05	0.0438104	0.0438426					0.91593	0.667051
			0.91752	3.05461e-05	0.041687	0.0417176					0.91752	0.654278
			0.91911	2.89711e-05	0.0396552	0.0396842					0.91911	0.641666
			0.92071	2.74713e-05	0.0377116	0.0377391					0.92071	0.629216
			0.9223	2.60467e-05	0.035853	0.0358791					0.9223	0.616928
			0.92389	2.46938e-05	0.0340762	0.0341009					0.92389	0.608446
			0.925	2.37885e-05	0.0328827	0.0329065					0.925	0.604802
			0.92548	2.34058e-05	0.0323783	0.0324017					0.92548	0.592838
			0.92707	2.21827e-05	0.0307561	0.0307783					0.92707	0.581036
			0.92866	2.10212e-05	0.0292068	0.0292278					0.92866	0.569394
			0.93026	1.99142e-05	0.0277276	0.0277475					0.93026	0.557914
			0.93185	1.88688e-05	0.0263158	0.0263347					0.93185	0.546595
			0.93344	1.78712e-05	0.0249687	0.0249866					0.93344	0.535646
			0.935	1.6942e-05	0.0237075	0.0237245					0.935	0.535437
			0.93503	1.69249e-05	0.0236838	0.0237008					0.93503	0.524438
			0.93662	1.60264e-05	0.0224586	0.0224746					0.93662	0.513599
			0.93821	1.51757e-05	0.0212907	0.0213059					0.93821	0.502919
			0.9398	1.4366e-05	0.0201777	0.0201921					0.9398	0.492398
			0.9414	1.35973e-05	0.0191175	0.0191311					0.9414	0.482035
			0.94299	1.28696e-05	0.0181077	0.0181206					0.94299	0.471828
			0.94458	1.21795e-05	0.0171464	0.0171586					0.94458	0.469158
			0.945	1.20018e-05	0.0169003	0.0169123					0.945	0.461778
			0.94617	1.15235e-05	0.0162315	0.016243					0.94617	0.451884
			0.94776	1.09018e-05	0.015361	0.0153719					0.94776	0.442145
			0.94935	1.03107e-05	0.014533	0.0145433					0.94935	0.43256
			0.95095	9.75385e-06	0.0137457	0.0137554					0.95095	0.423128
			0.95254	9.22089e-06	0.0129973	0.0130065					0.95254	0.413848
			0.95413	8.71868e-06	0.0122862	0.0122949					0.95413	0.408835
			0.955	8.45561e-06	0.0119122	0.0119207					0.955	0.40472
			0.95572	8.24379e-06	0.0116106	0.0116189					0.95572	0.395741
			0.95731	7.79283e-06	0.0109691	0.0109768					0.95731	0.386912
			0.9589	7.36578e-06	0.01036	0.0103673					0.9589	0.378231
			0.9605	6.95923e-06	0.00978193	0.00978889					0.9605	0.369697
			0.96209	6.57659e-06	0.00923348	0.00924006					0.96209	0.361309
			0.96368	6.21103e-06	0.00871329	0.0087195					0.96368	0.354456
			0.965	5.92405e-06	0.00830197	0.00830789					0.965	0.353066
			0.96527	5.86939e-06	0.00822005	0.00822592					0.96527	0.344966
			0.96686	5.54142e-06	0.00775252	0.00775806					0.96686	0.337009
			0.96845	5.23394e-06	0.00730948	0.00731471					0.96845	0.329192
			0.97005	4.94013e-06	0.00688978	0.00689472					0.97005	0.321516
			0.97164	4.6634e-06	0.00649233	0.00649699					0.97164	0.313977
			0.97323	4.40375e-06	0.00611605	0.00612045					0.97323	0.306576
			0.97482	4.15435e-06	0.00575993	0.00576408					0.97482	0.305747
			0.975	4.13044e-06	0.00572083	0.00572496					0.975	0.299311
			0.97641	3.92204e-06	0.00542299	0.00542691					0.97641	0.29218
			0.978	3.69997e-06	0.0051043	0.005108					0.978	0.285183
			0.97959	3.49157e-06	0.00480296	0.00480645					0.97959	0.278317
			0.98119	3.29342e-06	0.00451812	0.00452141					0.98119	0.271581
			0.98278	3.10552e-06	0.00424895	0.00425206					0.98278	0.264974
			0.98437	2.92786e-06	0.00399467	0.0039976					0.98437	0.262391
			0.985	2.86295e-06	0.00389788	0.00390074					0.985	0.258494
			0.98596	2.76046e-06	0.00375454	0.0037573					0.98596	0.25214
			0.98755	2.6033e-06	0.00352783	0.00353044					0.98755	0.245911
			0.98914	2.45298e-06	0.00331386	0.00331632					0.98914	0.239804
			0.99074	2.31291e-06	0.00311198	0.00311429					0.99074	0.233819
			0.99233	2.17967e-06	0.00292156	0.00292374					0.99233	0.227954
			0.99392	2.05326e-06	0.00274201	0.00274406					0.99392	0.224038
			0.995	1.97127e-06	0.00262595	0.00262792					0.995	0.222208
			0.99551	1.93369e-06	0.00257275	0.00257468					0.99551	0.216578
			0.9971	1.82095e-06	0.00241325	0.00241507					0.9971	0.211064
			0.99869	1.71504e-06	0.00226299	0.00226471					0.99869	0.205663
			1.00029	1.61596e-06	0.00212148	0.0021231					1.00029	0.200375
			1.00188	1.52372e-06	0.00198825	0.00198977					1.00188	0.195198
			1.00347	1.43148e-06	0.00186285	0.00186428					1.00347	0.190319
			1.005	1.3529e-06	0.00174918	0.00175054					1.005	0.190129
			1.00506	1.34948e-06	0.00174486	0.00174621					1.00506	0.185169
			1.00665	1.2709e-06	0.00163388	0.00163515					1.00665	0.180314
			1.00824	1.19574e-06	0.00152952	0.00153071					1.00824	0.175565
			1.00983	1.124e-06	0.00143141	0.00143253					1.00983	0.170918
			1.01143	1.05909e-06	0.00133921	0.00134027					1.01143	0.166373
			1.01302	9.94175e-07	0.00125259	0.00125359					1.01302	0.161927
			1.01461	9.36096e-07	0.00117124	0.00117218					1.01461	0.160852
			1.015	9.2243e-07	0.00115206	0.00115298					1.015	0.15758
			1.0162	8.81434e-07	0.00109486	0.00109574					1.0162	0.153331
			1.01779	8.26771e-07	0.00102317	0.001024					1.01779	0.149176
			1.01938	7.78941e-07	0.000955894	0.000956673					1.01938	0.145115
			1.02098	7.31112e-07	0.00089279	0.000893521					1.02098	0.141147
			1.02257	6.86698e-07	0.000833614	0.000834301					1.02257	0.137269
			1.02416	6.45701e-07	0.000778135	0.000778781					1.02416	0.135257
			1.025	6.25203e-07	0.000750247	0.000750872					1.025	0.133481
			1.02575	6.08121e-07	0.000726141	0.000726749					1.02575	0.12978
			1.02734	5.7054e-07	0.000677426	0.000677997					1.02734	0.126166
			1.02893	5.36376e-07	0.0006318	0.000632336					1.02893	0.122636
			1.03053	5.02212e-07	0.000589078	0.00058958					1.03053	0.11919
			1.03212	4.71464e-07	0.000549089	0.00054956					1.03212	0.115826
			1.03371	4.44133e-07	0.000511665	0.000512109					1.03371	0.113156
			1.035	4.20218e-07	0.000483084	0.000483504					1.035	0.112542
			1.0353	4.16802e-07	0.000476657	0.000477074					1.0353	0.109337
			1.03689	3.89471e-07	0.000443915	0.000444307					1.03689	0.10621
			1.03848	3.65556e-07	0.000413307	0.000413672					1.03848	0.103159
			1.04008	3.45057e-07	0.000384698	0.00038504					1.04008	0.100182
			1.04167	3.23125e-07	0.000357965	0.000358289					1.04167	0.0972793
			1.04326	3.03155e-07	0.000332997	0.000333298					1.04326	0.0944481
			1.04485	2.84379e-07	0.00030968	0.000309964					1.04485	0.0941847
			1.045	2.82667e-07	0.000307562	0.000307842					1.045	0.0916875
			1.04644	2.6673e-07	0.000287914	0.000288181					1.04644	0.088996
			1.04803	2.50141e-07	0.0002676	0.00026785					1.04803	0.0863725
			1.04962	2.34551e-07	0.00024865	0.000248882					1.04962	0.0838154
			1.05122	2.19903e-07	0.000230973	0.000231195					1.05122	0.0813235
			1.05281	2.0614e-07	0.000214492	0.000214701					1.05281	0.0788956
			1.0544	1.93212e-07	0.000199132	0.000199327					1.0544	0.0779957
			1.055	1.88541e-07	0.000193611	0.000193799					1.055	0.0765302
			1.05599	1.8107e-07	0.000184817	0.000184999					1.05599	0.0742262
			1.05758	1.69668e-07	0.000171483	0.000171654					1.05758	0.0719822
			1.05917	1.58961e-07	0.000159065	0.000159225					1.05917	0.0697971
			1.06077	1.4891e-07	0.000147503	0.000147654					1.06077	0.0676695
			1.06236	1.39474e-07	0.000136745	0.000136885					1.06236	0.0655984
			1.06395	1.30619e-07	0.000126735	0.000126865					1.06395	0.064261
			1.065	1.25072e-07	0.00012051	0.000120633					1.065	0.0635824
			1.06554	1.22308e-07	0.000117422	0.000117545					1.06554	0.0616204
			1.06713	1.14511e-07	0.000108765	0.000108878					1.06713	0.0597113
			1.06872	1.07196e-07	0.000100716	0.000100822					1.06872	0.0578538
			1.07032	1.00334e-07	9.32338e-05	9.33329e-05					1.07032	0.0560469
			1.07191	9.38983e-08	8.62848e-05	8.63771e-05					1.07191	0.0542894
			1.0735	8.78632e-08	7.98312e-05	7.99166e-05					1.0735	0.0526757
			1.075	8.25155e-08	7.41668e-05	7.42488e-05					1.075	0.0525802
			1.07509	8.22046e-08	7.38388e-05	7.39208e-05					1.07509	0.0509182
			1.07668	7.69e-08	6.82769e-05	6.83521e-05					1.07668	0.0493024
			1.07827	7.19277e-08	6.31147e-05	6.31865e-05					1.07827	0.0477318
			1.07986	6.72674e-08	5.83249e-05	5.83933e-05					1.07986	0.0462052
			1.08146	6.29005e-08	5.3887e-05	5.39485e-05					1.08146	0.0447216
			1.08305	5.88087e-08	4.97702e-05	4.98283e-05					1.08305	0.0432801
			1.08464	5.49758e-08	4.59541e-05	4.60088e-05					1.08464	0.0429595
			1.085	5.41422e-08	4.51308e-05	4.51854e-05					1.085	0.0418797
			1.08623	5.13852e-08	4.24181e-05	4.24728e-05					1.08623	0.0405193
			1.08782	4.80228e-08	3.91452e-05	3.9193e-05					1.08782	0.0391981
			1.08941	4.48742e-08	3.61149e-05	3.61593e-05					1.08941	0.037915
			1.09101	4.19258e-08	3.33066e-05	3.3351e-05					1.09101	0.0366692
			1.0926	3.91661e-08	3.07101e-05	3.07511e-05					1.0926	0.0354598
			1.09419	3.65829e-08	2.83084e-05	2.83425e-05					1.09419	0.0348573
			1.095	3.53311e-08	2.71536e-05	2.71878e-05					1.095	0.0342858
			1.09578	3.41651e-08	2.60843e-05	2.61184e-05					1.09578	0.0331464
			1.09737	3.1903e-08	2.4031e-05	2.40618e-05					1.09737	0.0320407
			1.09896	2.97864e-08	2.21315e-05	2.21622e-05					1.09896	0.030968
			1.10056	2.78064e-08	2.03755e-05	2.04028e-05					1.10056	0.0299272
			1.10215	2.59544e-08	1.87561e-05	1.878e-05					1.10215	0.0289178
			1.10374	2.42224e-08	1.72597e-05	1.72836e-05					1.10374	0.0281394
			1.105	2.293e-08	1.61528e-05	1.61767e-05					1.105	0.0279387
			1.10533	2.26028e-08	1.58761e-05	1.59e-05					1.10533	0.0269893
			1.10692	2.10886e-08	1.46017e-05	1.46222e-05					1.10692	0.0260688
			1.10851	1.96732e-08	1.34231e-05	1.34436e-05					1.10851	0.0251765
			1.11011	1.83501e-08	1.23367e-05	1.23572e-05					1.11011	0.0243116
			1.1117	1.71137e-08	1.13356e-05	1.13527e-05					1.1117	0.0234733
			1.11329	1.59584e-08	1.04132e-05	1.04303e-05					1.11329	0.022661
			1.11488	1.4879e-08	9.56253e-06	9.57961e-06					1.11488	0.0226008
			1.115	1.48005e-08	9.50103e-06	9.51812e-06					1.115	0.021874
			1.11647	1.38707e-08	8.78017e-06	8.79384e-06					1.11647	0.0211117
			1.11806	1.29289e-08	8.05931e-06	8.06956e-06					1.11806	0.0203732
			1.11965	1.20494e-08	7.39311e-06	7.40677e-06					1.11965	0.0196581
			1.12125	1.12282e-08	6.78157e-06	6.79182e-06					1.12125	0.0189656
			1.12284	1.04615e-08	6.21786e-06	6.23153e-06					1.12284	0.0182951
			1.12443	9.74579e-09	5.70199e-06	5.71224e-06					1.12443	0.01806
			1.125	9.501e-09	5.52775e-06	5.53458e-06					1.125	0.017646
			1.12602	9.07777e-09	5.22711e-06	5.23394e-06					1.12602	0.0170178
			1.12761	8.45442e-09	4.78639e-06	4.79664e-06					1.12761	0.0164098
			1.1292	7.87274e-09	4.38667e-06	4.3935e-06					1.1292	0.0158216
			1.1308	7.33008e-09	4.01428e-06	4.02453e-06					1.1308	0.0152524
			1.13239	6.82387e-09	3.67606e-06	3.68289e-06					1.13239	0.0147018
			1.13398	6.35175e-09	3.36516e-06	3.372e-06					1.13398	0.0143581
			1.135	6.06577e-09	3.17726e-06	3.18409e-06					1.135	0.0141692
			1.13557	5.91145e-09	3.07818e-06	3.08502e-06					1.13557	0.0136542
			1.13716	5.50093e-09	2.81512e-06	2.82195e-06					1.13716	0.0131562
			1.13875	5.11822e-09	2.57597e-06	2.57939e-06					1.13875	0.0126747
			1.14035	4.76145e-09	2.35391e-06	2.35732e-06					1.14035	0.0122093
			1.14194	4.42893e-09	2.15234e-06	2.15575e-06					1.14194	0.0117594
			1.14353	4.1191e-09	1.96444e-06	1.96785e-06					1.14353	0.011357
			1.145	3.85145e-09	1.80728e-06	1.8107e-06					1.145	0.0113247
			1.14512	3.83038e-09	1.79361e-06	1.79703e-06					1.14512	0.0109046
			1.14671	3.5614e-09	1.63988e-06	1.64329e-06					1.14671	0.0104988
			1.1483	3.31088e-09	1.49639e-06	1.4998e-06					1.1483	0.0101067
			1.14989	3.07754e-09	1.36656e-06	1.36656e-06					1.14989	0.00972804
			1.15149	2.86024e-09	1.24699e-06	1.24699e-06					1.15149	0.00936236
			1.15308	2.65793e-09	1.13425e-06	1.13766e-06					1.15308	0.00900925
			1.15467	2.46958e-09	1.03517e-06	1.03859e-06					1.15467	0.0089375
			1.155	2.43214e-09	1.01467e-06	1.01809e-06					1.155	0.00866834
			1.15626	2.29426e-09	9.42929e-07	9.46345e-07					1.15626	0.00833925
			1.15785	2.13108e-09	8.60935e-07	8.60935e-07					1.15785	0.00802162
			1.15944	1.97925e-09	7.82358e-07	7.85774e-07					1.15944	0.0077151
			1.16104	1.83797e-09	7.14029e-07	7.14029e-07					1.16104	0.00741932
			1.16263	1.70654e-09	6.49118e-07	6.52534e-07					1.16263	0.00713397
			1.16422	1.58429e-09	5.91039e-07	5.94455e-07					1.16422	0.00699769
			1.165	1.52748e-09	5.63707e-07	5.67124e-07					1.165	0.00685871
			1.16581	1.4706e-09	5.39793e-07	5.39793e-07					1.16581	0.00659321
			1.1674	1.36487e-09	4.88546e-07	4.91963e-07					1.1674	0.00633717
			1.16899	1.26657e-09	4.44133e-07	4.4755e-07					1.16899	0.00609029
			1.17059	1.17518e-09	4.06553e-07	4.06553e-07					1.17059	0.00585227
			1.17218	1.09024e-09	3.68972e-07	3.68972e-07					1.17218	0.00562283
			1.17377	1.0113e-09	3.34363e-07	3.35374e-07					1.17377	0.00545105
			1.175	9.54087e-10	3.10421e-07	3.11375e-07					1.175	0.00540169
			1.17536	9.37944e-10	3.03733e-07	3.04671e-07					1.17536	0.00518857
			1.17695	8.6979e-10	2.75831e-07	2.76701e-07					1.17695	0.00498322
			1.17854	8.06474e-10	2.5042e-07	2.51226e-07					1.17854	0.00478538
			1.18014	7.47664e-10	2.27285e-07	2.28033e-07					1.18014	0.0045948
			1.18173	6.93046e-10	2.06228e-07	2.06921e-07					1.18173	0.00441124
			1.18332	6.42329e-10	1.87069e-07	1.87711e-07					1.18332	0.00423446
			1.18491	5.95244e-10	1.6964e-07	1.70236e-07					1.18491	0.00422465
			1.185	5.92682e-10	1.68702e-07	1.69295e-07					1.185	0.00406425
			1.1865	5.51531e-10	1.53792e-07	1.54343e-07					1.1865	0.00390037
			1.18809	5.10958e-10	1.39384e-07	1.39895e-07					1.18809	0.00374262
			1.18968	4.73302e-10	1.2629e-07	1.26763e-07					1.18968	0.00359078
			1.19128	4.38363e-10	1.14393e-07	1.14831e-07					1.19128	0.00344466
			1.19287	4.05948e-10	1.03587e-07	1.03993e-07					1.19287	0.00330406
			1.19446	3.75877e-10	9.37753e-08	9.41511e-08					1.19446	0.00325753
			1.195	3.66167e-10	9.0653e-08	9.10193e-08					1.195	0.00316879
			1.19605	3.47982e-10	8.48684e-08	8.52165e-08					1.19605	0.00303867
			1.19764	3.22116e-10	7.67855e-08	7.71077e-08					1.19764	0.00291351
			1.19923	2.9813e-10	6.94525e-08	6.97508e-08					1.19923	0.00279314
			1.20083	2.75892e-10	6.28018e-08	6.30778e-08					1.20083	0.00267741
			1.20242	2.55278e-10	5.67718e-08	5.7027e-08					1.20242	0.00256613
			1.20401	2.36171e-10	5.13063e-08	5.15423e-08					1.20401	0.00249903
			1.205	2.24988e-10	4.81652e-08	4.839e-08					1.205	0.00245917
			1.2056	2.18464e-10	4.63535e-08	4.65718e-08					1.2056	0.00235635
			1.20719	2.02056e-10	4.18667e-08	4.20686e-08					1.20719	0.00225755
			1.20878	1.86855e-10	3.78036e-08	3.79901e-08					1.20878	0.00216261
			1.21038	1.72773e-10	3.41248e-08	3.42977e-08					1.21038	0.0020714
			1.21197	1.59731e-10	3.07952e-08	3.0955e-08					1.21197	0.00198377
			1.21356	1.47652e-10	2.77826e-08	2.79303e-08					1.21356	0.0019074
			1.215	1.37487e-10	2.53031e-08	2.54406e-08					1.215	0.00189961
			1.21515	1.36468e-10	2.50575e-08	2.5194e-08					1.21515	0.00181878
			1.21674	1.26114e-10	2.25933e-08	2.27194e-08					1.21674	0.00174117
			1.21833	1.1653e-10	2.03656e-08	2.04821e-08					1.21833	0.00166665
			1.21992	1.07658e-10	1.83522e-08	1.84599e-08					1.21992	0.00159512
			1.22152	9.94482e-11	1.65332e-08	1.66326e-08					1.22152	0.00152646
			1.22311	9.18519e-11	1.48902e-08	1.4982e-08					1.22311	0.00146057
			1.2247	8.4824e-11	1.34066e-08	1.34914e-08					1.2247	0.00144843
			1.225	8.35582e-11	1.31433e-08	1.32269e-08					1.225	0.00139733
			1.22629	7.83229e-11	1.20674e-08	1.21457e-08					1.22629	0.00133667
			1.22788	7.23103e-11	1.08589e-08	1.09312e-08					1.22788	0.00127848
			1.22947	6.67498e-11	9.76854e-09	9.83529e-09					1.22947	0.00122265
			1.23107	6.16084e-11	8.78519e-09	8.84679e-09					1.23107	0.00116912
			1.23266	5.68549e-11	7.89857e-09	7.95542e-09					1.23266	0.00111779
			1.23425	5.24614e-11	7.0994e-09	7.15188e-09					1.23425	0.00109431
			1.235	5.05058e-11	6.75035e-09	6.80084e-09					1.235	0.00106857
			1.23584	4.84003e-11	6.37926e-09	6.42767e-09					1.23584	0.00102138
			1.23743	4.46473e-11	5.73051e-09	5.77517e-09					1.23743	0.000976158
			1.23902	4.118e-11	5.14627e-09	5.18748e-09					1.23902	0.000932815
			1.24062	3.79765e-11	4.62028e-09	4.65827e-09					1.24062	0.000891283
			1.24221	3.50172e-11	4.14687e-09	4.18189e-09					1.24221	0.000851487
			1.2438	3.22842e-11	3.72088e-09	3.75316e-09					1.2438	0.000822561
			1.245	3.03609e-11	3.42796e-09	3.45833e-09					1.245	0.000813364
			1.24539	2.97603e-11	3.33771e-09	3.36747e-09					1.24539	0.000776849
			1.24698	2.743e-11	2.99314e-09	3.02057e-09					1.24698	0.000741872
			1.24857	2.52786e-11	2.68337e-09	2.70865e-09					1.24857	0.000708386
			1.25017	2.32927e-11	2.40497e-09	2.42826e-09					1.25017	0.00067632
			1.25176	2.14599e-11	2.15484e-09	2.17629e-09					1.25176	0.000645619
			1.25335	1.97685e-11	1.93017e-09	1.94993e-09					1.25335	0.000616237
			1.25494	1.82079e-11	1.72842e-09	1.74663e-09					1.25494	0.000615157
			1.255	1.81515e-11	1.72123e-09	1.73938e-09					1.255	0.000588118
			1.25653	1.67682e-11	1.54733e-09	1.56409e-09					1.25653	0.000561207
			1.25812	1.54402e-11	1.38481e-09	1.40025e-09					1.25812	0.000535457
			1.25971	1.42154e-11	1.239e-09	1.25322e-09					1.25971	0.000510823
			1.26131	1.30859e-11	1.10823e-09	1.12132e-09					1.26131	0.000487259
			1.2629	1.20445e-11	9.90977e-10	1.00302e-09					1.2629	0.000464721
			1.26449	1.10845e-11	8.85878e-10	8.96961e-10					1.26449	0.000457705
			1.265	1.07928e-11	8.54536e-10	8.65329e-10					1.265	0.000443171
			1.26608	1.01996e-11	7.91698e-10	8.01896e-10					1.26608	0.000422565
			1.26767	9.38399e-12	7.07326e-10	7.16711e-10					1.26767	0.000402867
			1.26926	8.63241e-12	6.31766e-10	6.40399e-10					1.26926	0.000384032
			1.27086	7.93994e-12	5.64117e-10	5.72057e-10					1.27086	0.000366033
			1.27245	7.30199e-12	5.03565e-10	5.10869e-10					1.27245	0.000348836
			1.27404	6.71437e-12	4.49388e-10	4.56101e-10					1.27404	0.000338822
			1.275	6.3823e-12	4.1948e-10	4.25862e-10					1.275	0.0003324
			1.27563	6.17318e-12	4.00922e-10	4.07096e-10					1.27563	0.000316699
			1.27722	5.67483e-12	3.57582e-10	3.63257e-10					1.27722	0.000301699
			1.27881	5.216e-12	3.18834e-10	3.2405e-10					1.27881	0.000287373
			1.28041	4.79356e-12	2.84204e-10	2.88997e-10					1.28041	0.000273697
			1.282	4.40478e-12	2.53263e-10	2.57668e-10					1.282	0.000260634
			1.28359	4.04694e-12	2.25626e-10	2.29673e-10					1.28359	0.000249545
			1.285	3.75357e-12	2.03603e-10	2.07356e-10					1.285	0.00024816
			1.28518	3.71767e-12	2.00947e-10	2.04665e-10					1.28518	0.000236254
			1.28677	3.41469e-12	1.78916e-10	1.82331e-10					1.28677	0.000224891
			1.28836	3.13598e-12	1.59256e-10	1.62391e-10					1.28836	0.00021405
			1.28995	2.87963e-12	1.41714e-10	1.44594e-10					1.28995	0.000203701
			1.29155	2.64386e-12	1.26069e-10	1.28713e-10					1.29155	0.000193829
			1.29314	2.42706e-12	1.12119e-10	1.14546e-10					1.29314	0.000184409
			1.29473	2.22772e-12	9.96843e-11	1.01912e-10					1.29473	0.000182857
			1.295	2.19551e-12	9.77113e-11	9.99067e-11					1.295	0.000175425
			1.29632	2.04448e-12	8.86032e-11	9.06476e-11					1.29632	0.000166862
			1.29791	1.87605e-12	7.87311e-11	8.06071e-11					1.29791	0.00015869
			1.2995	1.72126e-12	6.9939e-11	7.16602e-11					1.2995	0.000150903
			1.3011	1.57901e-12	6.2111e-11	6.36901e-11					1.3011	0.000143476
			1.30269	1.44833e-12	5.51436e-11	5.65918e-11					1.30269	0.000136399
			1.30428	1.32827e-12	4.89435e-11	5.02718e-11					1.30428	0.000133305
			1.305	1.27717e-12	4.63658e-11	4.76428e-11					1.305	0.000129658
			1.30587	1.218e-12	4.3428e-11	4.4646e-11					1.30587	0.00012323
			1.30746	1.11673e-12	3.85231e-11	3.96399e-11					1.30746	0.000117107
			1.30905	1.02373e-12	3.41624e-11	3.51863e-11					1.30905	0.000111273
			1.31065	9.38351e-13	3.02867e-11	3.1225e-11					1.31065	0.000105714
			1.31224	8.59975e-13	2.68429e-11	2.77029e-11					1.31224	0.000100423
			1.31383	7.88032e-13	2.37839e-11	2.4572e-11					1.31383	9.66889e-05
			1.315	7.38904e-13	2.1754e-11	2.24929e-11					1.315	9.53852e-05
			1.31542	7.2201e-13	2.10675e-11	2.17895e-11					1.31542	9.05863e-05
			1.31701	6.61427e-13	1.8656e-11	1.93174e-11					1.31701	8.60156e-05
			1.3186	6.05845e-13	1.65158e-11	1.71216e-11					1.3186	8.16682e-05
			1.3202	5.54856e-13	1.46169e-11	1.51718e-11					1.3202	7.75287e-05
			1.32179	5.08085e-13	1.29327e-11	1.34408e-11					1.32179	7.35922e-05
			1.32338	4.65195e-13	1.14392e-11	1.19044e-11					1.32338	6.98433e-05
			1.32497	4.25866e-13	1.01153e-11	1.05412e-11					1.32497	6.97774e-05
			1.325	4.25155e-13	1.00918e-11	1.0517e-11					1.325	6.62771e-05
			1.32656	3.89809e-13	8.94207e-12	9.33189e-12					1.32656	6.28884e-05
			1.32815	3.56752e-13	7.90267e-12	8.25941e-12					1.32815	5.9662e-05
			1.32974	3.26456e-13	6.98205e-12	7.30852e-12					1.32974	5.6598e-05
			1.33134	2.9869e-13	6.16693e-12	6.46562e-12					1.33134	5.36811e-05
			1.33293	2.73249e-13	5.44541e-12	5.71866e-12					1.33293	5.09063e-05
			1.33452	2.49939e-13	4.80692e-12	5.05687e-12					1.33452	5.00946e-05
			1.335	2.43295e-13	4.62906e-12	4.87235e-12					1.335	4.82684e-05
			1.33611	2.28587e-13	4.24209e-12	4.47068e-12					1.33611	4.57674e-05
			1.3377	2.09029e-13	3.74257e-12	3.95159e-12					1.3377	4.33832e-05
			1.33929	1.91119e-13	3.30091e-12	3.49201e-12					1.33929	4.11207e-05
			1.34089	1.74719e-13	2.91054e-12	3.08526e-12					1.34089	3.89749e-05
			1.34248	1.59703e-13	2.5656e-12	2.7253e-12					1.34248	3.69305e-05
			1.34407	1.45959e-13	2.26089e-12	2.40685e-12					1.34407	3.5784e-05
			1.345	1.38465e-13	2.09945e-12	2.23791e-12					1.345	3.49927e-05
			1.34566	1.33378e-13	1.9918e-12	2.12518e-12					1.34566	3.31512e-05
			1.34725	1.21865e-13	1.75424e-12	1.8761e-12					1.34725	3.14011e-05
			1.34884	1.11331e-13	1.54457e-12	1.6559e-12					1.34884	2.97422e-05
			1.35044	1.01692e-13	1.35956e-12	1.46126e-12					1.35044	2.81646e-05
			1.35203	9.28758e-14	1.19638e-12	1.28925e-12					1.35203	2.66681e-05
			1.35362	8.4812e-14	1.05248e-12	1.13729e-12					1.35362	2.54303e-05
			1.355	7.83741e-14	9.41473e-13	1.01985e-12					1.355	2.52477e-05
			1.35521	7.74374e-14	9.25621e-13	1.00306e-12					1.35521	2.39034e-05
			1.3568	7.06944e-14	8.13823e-13	8.84515e-13					1.3568	2.26199e-05
			1.35839	6.45295e-14	7.15321e-13	7.7985e-13					1.35839	2.14075e-05
			1.35998	5.88941e-14	6.28561e-13	6.87457e-13					1.35998	2.0261e-05
			1.36158	5.37432e-14	5.52167e-13	6.0591e-13					1.36158	1.91704e-05
			1.36317	4.90361e-14	4.84918e-13	5.33954e-13					1.36317	1.81355e-05
			1.36476	4.47351e-14	4.25739e-13	4.70474e-13					1.36476	1.79833e-05
			1.365	4.41192e-14	4.17444e-13	4.61564e-13					1.365	1.71514e-05
			1.36635	4.08059e-14	3.73673e-13	4.14479e-13					1.36635	1.6223e-05
			1.36794	3.72163e-14	3.27882e-13	3.65098e-13					1.36794	1.53404e-05
			1.36953	3.3938e-14	2.8762e-13	3.21558e-13					1.36953	1.45033e-05
			1.37113	3.09441e-14	2.52229e-13	2.83173e-13					1.37113	1.3712e-05
			1.37272	2.82104e-14	2.2113e-13	2.4934e-13					1.37272	1.29612e-05
			1.37431	2.57147e-14	1.93809e-13	2.19524e-13					1.37431	1.26517e-05
			1.375	2.47004e-14	1.83013e-13	2.07714e-13					1.375	1.2251e-05
			1.3759	2.34365e-14	1.69816e-13	1.93253e-13					1.3759	1.15814e-05
			1.37749	2.13571e-14	1.4875e-13	1.70107e-13					1.37749	1.09422e-05
			1.37908	1.94596e-14	1.30261e-13	1.4972e-13					1.37908	1.03385e-05
			1.38068	1.77282e-14	1.14036e-13	1.31764e-13					1.38068	9.76528e-06
			1.38227	1.61486e-14	9.98042e-14	1.15953e-13					1.38227	9.22248e-06
			1.38386	1.47077e-14	8.73234e-14	1.02031e-13					1.38386	8.85216e-06
			1.385	1.37533e-14	7.93331e-14	9.30866e-14					1.385	8.71012e-06
			1.38545	1.33935e-14	7.63813e-14	8.97747e-14					1.38545	8.2282e-06
			1.38704	1.21951e-14	6.67911e-14	7.89864e-14					1.38704	7.76657e-06
			1.38863	1.11023e-14	5.83885e-14	6.94908e-14					1.38863	7.3303e-06
			1.39023	1.01061e-14	5.10285e-14	6.11346e-14					1.39023	6.9194e-06
			1.39182	9.198e-15	4.45831e-14	5.37811e-14					1.39182	6.53386e-06
			1.39341	8.3703e-15	3.89409e-14	4.73115e-14					1.39341	6.16354e-06
			1.395	7.61606e-15	3.4003e-14	4.1619e-14					1.395	0

## Sheet: Fig. 5c
GDP										Apo
			Fitted Curves Plot										Fitted Curves Plot
Bin Center	Probability of count(%)	SD	Independent Variable	Fit Peak 1	Fit Peak 2	Fit Peak 3	Fit Peak 4	Cumulative Fit Peak		Bin Center	Probability of count(%)	SD	Independent Variable	Fit Peak 1	Fit Peak 2	Fit Peak 3	Fit Peak 4	Cumulative Fit Peak
-0.195	0.00672909	0.00179843	-0.195	0.00181654	1.3234e-07	6.82738e-13	9.74968e-20	0.00181667		-0.195	0.00841739	0.001984	-0.195	0.00508606	6.26628e-07	1.5887e-12	4.0893e-19	0.00508669
-0.185	0.00913233	0.0020951	-0.19341	0.00191202	1.43563e-07	7.61459e-13	1.11773e-19	0.00191216		-0.185	0.0121585	0.00238447	-0.19341	0.00533634	6.73391e-07	1.76363e-12	4.65757e-19	0.00533702
-0.175	0.00624844	0.001733	-0.19182	0.00201209	1.55704e-07	8.49071e-13	1.28112e-19	0.00201224		-0.175	0.014029	0.00256133	-0.19182	0.0055978	7.29507e-07	1.95742e-12	5.3037e-19	0.00559853
-0.165	0.00720974	0.00186154	-0.19023	0.00211694	1.68836e-07	9.46566e-13	1.46808e-19	0.00211711		-0.165	0.0149642	0.00264533	-0.19023	0.00587087	7.85623e-07	2.17207e-12	6.03826e-19	0.00587165
-0.155	0.0100936	0.00220261	-0.18863	0.00222678	1.83035e-07	1.05502e-12	1.68198e-19	0.00222697		-0.155	0.0196406	0.00303061	-0.18863	0.006156	8.46415e-07	2.40975e-12	6.87317e-19	0.00615685
-0.145	0.0149001	0.00267614	-0.18704	0.00234183	1.98388e-07	1.17567e-12	1.92662e-19	0.00234203		-0.145	0.0247845	0.00340442	-0.18704	0.00645366	9.11884e-07	2.67291e-12	7.82186e-19	0.00645458
-0.135	0.0235518	0.00336454	-0.18545	0.00246229	2.14982e-07	1.30982e-12	2.20638e-19	0.00246251		-0.135	0.0303961	0.00377018	-0.18545	0.00676434	9.86705e-07	2.96419e-12	8.89975e-19	0.00676532
-0.125	0.0197066	0.00307765	-0.185	0.0024974	2.19917e-07	1.35044e-12	2.2926e-19	0.00249762		-0.125	0.0336696	0.003968	-0.185	0.00685469	1.00541e-06	3.05214e-12	9.23056e-19	0.0068557
-0.115	0.0197066	0.00307765	-0.18386	0.0025884	2.32914e-07	1.45897e-12	2.52621e-19	0.00258863		-0.115	0.0444251	0.00455792	-0.18386	0.00708852	1.06153e-06	3.28655e-12	1.01241e-18	0.00708958
-0.105	0.0278776	0.00366051	-0.18227	0.00272038	2.52288e-07	1.62476e-12	2.8918e-19	0.00272064		-0.105	0.0481662	0.00474595	-0.18227	0.00742671	1.1457e-06	3.64322e-12	1.15145e-18	0.00742786
-0.095	0.035568	0.0041347	-0.18068	0.00285849	2.73216e-07	1.809e-12	3.30959e-19	0.00285876		-0.095	0.0668715	0.00559207	-0.18068	0.00777946	1.23455e-06	4.03778e-12	1.30932e-18	0.0077807
-0.085	0.0543133	0.00510937	-0.17908	0.00300297	2.95816e-07	2.01371e-12	3.78692e-19	0.00300326		-0.085	0.0766918	0.00598862	-0.17908	0.0081473	1.32808e-06	4.47415e-12	1.48852e-18	0.00814863
-0.075	0.0437391	0.0045851	-0.17749	0.00315407	3.20218e-07	2.2411e-12	4.33218e-19	0.00315439		-0.075	0.102879	0.00693612	-0.17749	0.00853079	1.43096e-06	4.95667e-12	1.69191e-18	0.00853222
-0.065	0.0624844	0.00548024	-0.1759	0.00331207	3.46558e-07	2.49364e-12	4.95492e-19	0.00331242		-0.065	0.136549	0.00799091	-0.1759	0.00893051	1.53851e-06	5.4901e-12	1.9227e-18	0.00893205
-0.055	0.0797877	0.00619273	-0.175	0.00340467	3.62383e-07	2.64875e-12	5.34573e-19	0.00340503		-0.055	0.160866	0.0086733	-0.175	0.00916418	1.60866e-06	5.81656e-12	2.06684e-18	0.00916579
-0.045	0.100936	0.00696527	-0.17431	0.00347725	3.74985e-07	2.77404e-12	5.66589e-19	0.00347762		-0.045	0.170218	0.00892186	-0.17431	0.00934704	1.6601e-06	6.07969e-12	2.18453e-18	0.0093487
-0.035	0.108146	0.00720974	-0.17272	0.00364988	4.05658e-07	3.08532e-12	6.47756e-19	0.00365028		-0.035	0.238025	0.0105503	-0.17272	0.00978101	1.78636e-06	6.73125e-12	2.4815e-18	0.00978279
-0.025	0.134101	0.00802842	-0.17113	0.00383026	4.38746e-07	3.43079e-12	7.40392e-19	0.00383071		-0.025	0.261874	0.0110662	-0.17113	0.010233	1.92197e-06	7.45107e-12	2.81827e-18	0.010235
-0.015	0.161979	0.00882354	-0.16953	0.00401871	4.74431e-07	3.81413e-12	8.46091e-19	0.00401919		-0.015	0.305364	0.0119498	-0.16953	0.0107038	2.06694e-06	8.24624e-12	3.20009e-18	0.0107058
-0.005	0.183127	0.00938189	-0.16794	0.00421553	5.14295e-07	4.2394e-12	9.66677e-19	0.00421604		-0.005	0.376912	0.0132762	-0.16794	0.0111939	2.22593e-06	9.12436e-12	3.63289e-18	0.0111961
0.005	0.203315	0.00988549	-0.16635	0.00442104	5.52746e-07	4.71108e-12	1.10421e-18	0.0044216		0.005	0.424611	0.0140912	-0.16635	0.011704	2.3896e-06	1.00939e-11	4.12339e-18	0.0117064
0.015	0.237921	0.0106938	-0.165	0.00460261	5.91198e-07	5.15164e-12	1.23604e-18	0.0046032		0.015	0.48587	0.0150735	-0.165	0.0121534	2.54392e-06	1.09959e-11	4.59077e-18	0.012156
0.025	0.286467	0.0117341	-0.16476	0.00463558	6.00811e-07	5.23412e-12	1.26105e-18	0.00463618		0.025	0.581735	0.0164936	-0.16476	0.0122349	2.57198e-06	1.11643e-11	4.67918e-18	0.0122375
0.035	0.332129	0.0126348	-0.16317	0.0048595	6.48876e-07	5.81398e-12	1.43986e-18	0.00486015		0.035	0.639254	0.0172898	-0.16317	0.0127873	2.76371e-06	1.23456e-11	5.30875e-18	0.01279
0.045	0.378271	0.0134839	-0.16158	0.00509315	6.96941e-07	6.45675e-12	1.64367e-18	0.00509385		0.045	0.742601	0.018635	-0.16158	0.0133618	2.97414e-06	1.36491e-11	6.02185e-18	0.0133648
0.055	0.4148	0.01412	-0.15998	0.00533689	7.54619e-07	7.16898e-12	1.87592e-18	0.00533765		0.055	0.797314	0.0193093	-0.15998	0.0139594	3.19393e-06	1.50871e-11	6.82931e-18	0.0139626
0.065	0.431623	0.0144034	-0.15839	0.00559111	8.17103e-07	7.95815e-12	2.14054e-18	0.00559192		0.065	0.883358	0.0203246	-0.15839	0.0145807	3.43242e-06	1.66734e-11	7.74344e-18	0.0145841
0.075	0.514775	0.0157298	-0.1568	0.00585618	8.79588e-07	8.83226e-12	2.44196e-18	0.00585706		0.075	0.919834	0.0207399	-0.1568	0.0152265	3.68495e-06	1.84225e-11	8.77817e-18	0.0152302
0.085	0.54794	0.0162286	-0.15521	0.00613251	9.51685e-07	9.80029e-12	2.78524e-18	0.00613346		0.085	1.0807	0.0224804	-0.15521	0.0158977	3.96085e-06	2.03511e-11	9.94917e-18	0.0159017
0.095	0.603215	0.0170275	-0.155	0.00616988	9.61298e-07	9.93569e-12	2.834e-18	0.00617083		0.095	1.11484	0.0228327	-0.155	0.0159883	3.99826e-06	2.06201e-11	1.01149e-17	0.0159923
0.105	0.672909	0.0179842	-0.15362	0.00642052	1.02378e-06	1.08721e-11	3.17609e-18	0.00642154		0.105	1.26167	0.0242899	-0.15362	0.0165951	4.25078e-06	2.24769e-11	1.1274e-17	0.0165993
0.115	0.745006	0.0189232	-0.15203	0.00672061	1.10549e-06	1.20586e-11	3.62101e-18	0.00672172		0.115	1.30844	0.024736	-0.15203	0.0173195	4.5641e-06	2.48197e-11	1.27727e-17	0.0173241
0.125	0.808932	0.0197183	-0.15044	0.00703323	1.19201e-06	1.33717e-11	4.12739e-18	0.00703442		0.125	1.37157	0.0253257	-0.15044	0.0180719	4.89612e-06	2.74011e-11	1.44677e-17	0.0180768
0.135	0.79259	0.0195181	-0.14884	0.00735882	1.28814e-06	1.48246e-11	4.70357e-18	0.00736011		0.135	1.39729	0.025562	-0.14884	0.0188531	5.25619e-06	3.02448e-11	1.63842e-17	0.0188584
0.145	0.835849	0.0200437	-0.14725	0.00769785	1.38427e-06	1.64319e-11	5.35904e-18	0.00769923		0.145	1.47164	0.0262333	-0.14725	0.0196641	5.63965e-06	3.33768e-11	1.85508e-17	0.0196697
0.155	0.879588	0.0205614	-0.14566	0.00805078	1.49482e-06	1.82096e-11	6.10458e-18	0.00805227		0.155	1.51373	0.0266058	-0.14566	0.0205058	6.05117e-06	3.68257e-11	2.09997e-17	0.0205118
0.165	0.90314	0.0208349	-0.145	0.00820147	1.54288e-06	1.90016e-11	6.44329e-18	0.00820301		0.165	1.5633	0.0270379	-0.145	0.0208644	6.22887e-06	3.83576e-11	2.21074e-17	0.0208706
0.175	0.978602	0.0216879	-0.14407	0.00841808	1.61017e-06	2.01753e-11	6.95235e-18	0.00841969		0.175	1.60351	0.0273835	-0.14407	0.0213791	6.48607e-06	4.06226e-11	2.37669e-17	0.0213856
0.185	0.979082	0.0216932	-0.14248	0.00880028	1.73514e-06	2.23484e-11	7.9161e-18	0.00880201		0.185	1.62362	0.0275546	-0.14248	0.0222851	6.95838e-06	4.48018e-11	2.68933e-17	0.022292
0.195	0.951685	0.0213875	-0.14089	0.00919785	1.86972e-06	2.47503e-11	9.01159e-18	0.00919972		0.195	1.66431	0.0278977	-0.14089	0.0232247	7.45874e-06	4.94007e-11	3.04248e-17	0.0232321
0.205	0.982447	0.0217304	-0.13929	0.00961135	2.01392e-06	2.74044e-11	1.02565e-17	0.00961336		0.205	1.66805	0.0279291	-0.13929	0.024199	7.99184e-06	5.4461e-11	3.4413e-17	0.0242069
0.215	1.01465	0.0220837	-0.1377	0.0100413	2.16773e-06	3.03368e-11	1.16708e-17	0.0100435		0.215	1.60538	0.0273995	-0.1377	0.025209	8.56703e-06	6.00272e-11	3.89159e-17	0.0252175
0.225	0.996386	0.0218841	-0.13611	0.0104882	2.33115e-06	3.35758e-11	1.32774e-17	0.0104906		0.225	1.63718	0.0276695	-0.13611	0.0262558	9.17496e-06	6.61485e-11	4.39992e-17	0.026265
0.235	0.98485	0.021757	-0.135	0.0108106	2.45612e-06	3.60352e-11	1.45265e-17	0.0108131		0.235	1.67319	0.0279721	-0.135	0.027009	9.62856e-06	7.078e-11	4.79305e-17	0.0270186
0.245	0.98485	0.021757	-0.13452	0.0109527	2.50899e-06	3.71526e-11	1.51019e-17	0.0109552		0.245	1.62035	0.0275269	-0.13452	0.0273405	9.82964e-06	7.28796e-11	4.97365e-17	0.0273503
0.255	0.99206	0.0218365	-0.13293	0.0114353	2.70125e-06	4.11017e-11	1.71735e-17	0.011438		0.255	1.63859	0.0276813	-0.13293	0.0284642	1.05264e-05	8.0279e-11	5.62099e-17	0.0284747
0.265	0.958414	0.021463	-0.13134	0.0119367	2.90793e-06	4.54609e-11	1.95251e-17	0.0119396		0.265	1.57078	0.0271025	-0.13134	0.029628	1.127e-05	8.84116e-11	6.35134e-17	0.0296393
0.275	0.991579	0.0218312	-0.12974	0.0124573	3.12422e-06	5.02716e-11	2.21939e-17	0.0124605		0.275	1.62877	0.0275983	-0.12974	0.0308331	1.20649e-05	9.73485e-11	7.17508e-17	0.0308452
0.285	0.967066	0.0215597	-0.12815	0.0129979	3.36454e-06	5.55799e-11	2.52222e-17	0.0130013		0.285	1.517	0.0266345	-0.12815	0.0320807	1.29113e-05	1.07166e-10	8.10403e-17	0.0320936
0.295	1.00023	0.0219262	-0.12656	0.0135591	3.61448e-06	6.14351e-11	2.86575e-17	0.0135627		0.295	1.51419	0.0266099	-0.12656	0.0333719	1.38139e-05	1.17951e-10	9.15134e-17	0.0333857
0.305	0.950724	0.0213767	-0.125	0.0141303	3.87884e-06	6.77653e-11	3.24756e-17	0.0141342		0.305	1.53056	0.0267533	-0.125	0.0346824	1.47632e-05	1.2956e-10	1.03083e-16	0.0346972
0.315	0.936785	0.0212194	-0.12497	0.0141415	3.88364e-06	6.78931e-11	3.25537e-17	0.0141454		0.315	1.49783	0.0264657	-0.12497	0.0347081	1.47819e-05	1.29793e-10	1.03319e-16	0.0347228
0.325	0.979563	0.0216985	-0.12338	0.0147457	4.17684e-06	7.50135e-11	3.69719e-17	0.0147499		0.325	1.43937	0.0259441	-0.12338	0.0360903	1.58107e-05	1.42796e-10	1.16624e-16	0.0361061
0.335	1.00744	0.0220051	-0.12179	0.0153725	4.48446e-06	8.28634e-11	4.19807e-17	0.015377		0.335	1.43563	0.0259104	-0.12179	0.0375199	1.69049e-05	1.5707e-10	1.31616e-16	0.0375369
0.345	1.03147	0.022266	-0.1202	0.0160225	4.82091e-06	9.15146e-11	4.76578e-17	0.0160273		0.345	1.40056	0.0255919	-0.1202	0.0389983	1.8074e-05	1.72735e-10	1.48504e-16	0.0390163
0.355	1.03003	0.0222505	-0.1186	0.0166965	5.17659e-06	1.01048e-10	5.40913e-17	0.0167016		0.355	1.4057	0.0256389	-0.1186	0.0405265	1.93226e-05	1.89923e-10	1.67525e-16	0.0405459
0.365	1.00552	0.0219841	-0.11701	0.017395	5.5563e-06	1.11551e-10	6.13798e-17	0.0174006		0.365	1.387	0.0254677	-0.11701	0.0421061	2.06507e-05	2.08779e-10	1.88944e-16	0.0421268
0.375	0.983889	0.0217464	-0.11542	0.018119	5.96485e-06	1.23119e-10	6.9636e-17	0.0181249		0.375	1.33462	0.0249823	-0.11542	0.0437383	2.20676e-05	2.2946e-10	2.13058e-16	0.0437604
0.385	0.99975	0.021921	-0.115	0.0183145	6.08021e-06	1.26366e-10	7.1994e-17	0.0183206		0.385	1.37344	0.0253429	-0.115	0.0441784	2.24557e-05	2.35249e-10	2.19919e-16	0.0442009
0.395	1.00215	0.0219473	-0.11383	0.018869	6.40225e-06	1.35857e-10	7.89855e-17	0.0188754		0.395	1.30516	0.024705	-0.11383	0.0454245	2.35734e-05	2.52138e-10	2.402e-16	0.0454481
0.405	0.994944	0.0218682	-0.11224	0.0196459	6.87328e-06	1.49882e-10	8.95718e-17	0.0196527		0.405	1.2757	0.0244246	-0.11224	0.0471661	2.51773e-05	2.77002e-10	2.70745e-16	0.0471913
0.415	1.03676	0.022323	-0.11065	0.0204504	7.37316e-06	1.65319e-10	1.01554e-16	0.0204578		0.415	1.25092	0.0241862	-0.11065	0.0489644	2.68842e-05	3.04255e-10	3.05111e-16	0.0489913
0.425	1.01417	0.0220785	-0.10905	0.0212833	7.90668e-06	1.82308e-10	1.15116e-16	0.0212912		0.425	1.24998	0.0241771	-0.10905	0.050821	2.87033e-05	3.3412e-10	3.4377e-16	0.0508497
0.435	1.02571	0.0222037	-0.10746	0.0221454	8.47865e-06	2.00999e-10	1.30461e-16	0.0221539		0.435	1.21585	0.0238447	-0.10746	0.0527371	3.06393e-05	3.66843e-10	3.87248e-16	0.0527678
0.445	1.04781	0.0224417	-0.10587	0.0230375	9.08907e-06	2.21559e-10	1.47819e-16	0.0230466		0.445	1.1962	0.0236513	-0.10587	0.0547144	3.27016e-05	4.02688e-10	4.36135e-16	0.0547471
0.455	1.06031	0.0225752	-0.105	0.0235387	9.44475e-06	2.33665e-10	1.58262e-16	0.0235481		0.455	1.18825	0.0235726	-0.105	0.0558226	3.388e-05	4.23726e-10	4.65409e-16	0.0558565
0.465	1.06079	0.0225803	-0.10428	0.0239605	9.74276e-06	2.4417e-10	1.67452e-16	0.0239702		0.465	1.12793	0.0229664	-0.10428	0.0567541	3.48901e-05	4.41945e-10	4.91094e-16	0.056789
0.475	1.03676	0.022323	-0.10269	0.0249151	1.04445e-05	2.69032e-10	1.89652e-16	0.0249256		0.475	1.13401	0.0230282	-0.10269	0.0588579	3.72189e-05	4.84931e-10	5.52864e-16	0.0588952
0.485	1.11799	0.023181	-0.1011	0.0259022	1.11895e-05	2.96361e-10	2.14748e-16	0.0259134		0.485	1.09005	0.0225775	-0.1011	0.0610272	3.96973e-05	5.31988e-10	6.22279e-16	0.0610669
0.495	1.11222	0.0231212	-0.0995	0.0269227	1.19874e-05	3.26397e-10	2.43115e-16	0.0269347		0.495	1.10034	0.0226838	-0.0995	0.0632636	4.23301e-05	5.83493e-10	7.00266e-16	0.0633059
0.505	1.09876	0.0229809	-0.09791	0.0279774	1.28381e-05	3.59401e-10	2.75169e-16	0.0279903		0.505	1.11016	0.0227848	-0.09791	0.0655685	4.51312e-05	6.39853e-10	7.87863e-16	0.0656136
0.515	1.13145	0.0233202	-0.09632	0.0290673	1.37466e-05	3.95657e-10	3.11383e-16	0.029081		0.515	1.0185	0.021824	-0.09632	0.0679435	4.81054e-05	7.01515e-10	8.86244e-16	0.0679916
0.525	1.16702	0.0236839	-0.095	0.0299994	1.45492e-05	4.28451e-10	3.44986e-16	0.0300139		0.525	1.05404	0.0222015	-0.095	0.0699696	5.07148e-05	7.57079e-10	9.7703e-16	0.0700203
0.535	1.18192	0.0238346	-0.09473	0.0301931	1.47175e-05	4.35479e-10	3.52288e-16	0.0302079		0.535	1.03066	0.0219539	-0.09473	0.0703902	5.12619e-05	7.68961e-10	9.96699e-16	0.0704415
0.545	1.17711	0.0237861	-0.09314	0.0313559	1.57509e-05	4.79205e-10	3.98481e-16	0.0313717		0.545	1.01757	0.021814	-0.09314	0.0729101	5.46195e-05	8.42721e-10	1.12069e-15	0.0729647
0.555	1.16798	0.0236936	-0.09155	0.0325565	1.68564e-05	5.2721e-10	4.50635e-16	0.0325734		0.555	1.01383	0.0217738	-0.09155	0.0755048	5.81829e-05	9.23369e-10	1.25985e-15	0.0755629
0.565	1.19634	0.0239795	-0.08995	0.0337959	1.8034e-05	5.79898e-10	5.09507e-16	0.0338139		0.565	0.995123	0.021572	-0.08995	0.0781758	6.1966e-05	1.01153e-09	1.41601e-15	0.0782378
0.575	1.19441	0.0239602	-0.08836	0.035075	1.92884e-05	6.3772e-10	5.75947e-16	0.0350942		0.575	0.946489	0.0210383	-0.08836	0.0809248	6.5983e-05	1.10787e-09	1.59119e-15	0.0809908
0.585	1.24825	0.0244942	-0.08677	0.0363947	2.06295e-05	7.01156e-10	6.50914e-16	0.0364153		0.585	0.973611	0.0213376	-0.08677	0.0837534	7.02431e-05	1.21315e-09	1.78768e-15	0.0838236
0.595	1.26122	0.0246212	-0.08518	0.037756	2.2057e-05	7.70735e-10	7.3548e-16	0.037778		0.595	0.971741	0.0213171	-0.08518	0.0866631	7.47651e-05	1.32816e-09	2.00803e-15	0.0867379
0.605	1.20739	0.0240901	-0.085	0.0379127	2.22204e-05	7.79026e-10	7.45708e-16	0.037935		0.605	0.857639	0.0200265	-0.085	0.0869977	7.52936e-05	1.34183e-09	2.0346e-15	0.087073
0.615	1.23767	0.0243903	-0.08359	0.0391598	2.35758e-05	8.47043e-10	8.30855e-16	0.0391834		0.615	0.930122	0.0208556	-0.08359	0.0896557	7.9563e-05	1.45378e-09	2.25507e-15	0.0897352
0.625	1.24632	0.0244754	-0.082	0.0406073	2.51956e-05	9.30705e-10	9.38395e-16	0.0406325		0.625	0.923575	0.0207821	-0.082	0.0927326	8.46509e-05	1.59095e-09	2.53199e-15	0.0928172
0.635	1.29487	0.0249475	-0.08041	0.0420992	2.69212e-05	1.02241e-09	1.05963e-15	0.0421261		0.635	0.856236	0.0200101	-0.08041	0.0958955	9.00474e-05	1.74071e-09	2.84234e-15	0.0959856
0.645	1.30448	0.0250399	-0.07881	0.0436366	2.87572e-05	1.12291e-09	1.19628e-15	0.0436654		0.645	0.867459	0.0201408	-0.07881	0.0991461	9.57665e-05	1.90417e-09	3.19007e-15	0.0992419
0.655	1.28766	0.0248779	-0.07722	0.0452206	3.07135e-05	1.23303e-09	1.35025e-15	0.0452513		0.655	0.81976	0.0195792	-0.07722	0.102486	0.000101827	2.08257e-09	3.57962e-15	0.102588
0.665	1.28189	0.0248222	-0.07563	0.046852	3.27995e-05	1.35366e-09	1.52372e-15	0.0468848		0.665	0.845948	0.0198895	-0.07563	0.105917	0.000108248	2.2772e-09	4.01591e-15	0.106025
0.675	1.26651	0.0246728	-0.075	0.0475118	3.36599e-05	1.40458e-09	1.59838e-15	0.0475454		0.675	0.798249	0.0193207	-0.075	0.107301	0.000110899	2.35913e-09	4.20291e-15	0.107412
0.685	1.27612	0.0247663	-0.07404	0.0485319	3.50153e-05	1.48577e-09	1.71911e-15	0.0485669		0.685	0.853897	0.0199828	-0.07404	0.10944	0.000115052	2.48953e-09	4.50445e-15	0.109555
0.695	1.29006	0.0249011	-0.07245	0.0502614	3.73753e-05	1.63043e-09	1.93915e-15	0.0502987		0.695	0.803393	0.0193828	-0.07245	0.113057	0.000122258	2.72109e-09	5.05142e-15	0.113179
0.705	1.304	0.0250353	-0.07086	0.0520414	3.98843e-05	1.7888e-09	2.18688e-15	0.0520812		0.705	0.753356	0.0187695	-0.07086	0.11677	0.000129894	2.97359e-09	5.66359e-15	0.1169
0.715	1.27516	0.0247569	-0.06926	0.0538729	4.25519e-05	1.96212e-09	2.46573e-15	0.0539154		0.715	0.769256	0.0189665	-0.06926	0.12058	0.00013797	3.24885e-09	6.34872e-15	0.120718
0.725	1.32851	0.0252695	-0.06767	0.055757	4.53877e-05	2.15178e-09	2.77954e-15	0.0558023		0.725	0.732781	0.0185114	-0.06767	0.12449	0.000146523	3.54887e-09	7.11527e-15	0.124636
0.735	1.33284	0.0253106	-0.06608	0.0576946	4.84014e-05	2.35928e-09	3.13263e-15	0.057743		0.735	0.765983	0.0189261	-0.06608	0.128499	0.000155577	3.8758e-09	7.97267e-15	0.128655
0.745	1.33428	0.0253243	-0.065	0.0590419	5.05595e-05	2.5112e-09	3.39729e-15	0.0590924		0.745	0.735119	0.0185409	-0.065	0.131281	0.000162021	4.1144e-09	8.6123e-15	0.131443
0.755	1.34918	0.0254653	-0.06449	0.0596869	5.16073e-05	2.58622e-09	3.52981e-15	0.0597385		0.755	0.72109	0.0183631	-0.06449	0.132611	0.000165154	4.23199e-09	8.93165e-15	0.132776
0.765	1.28766	0.0248779	-0.0629	0.0617348	5.50151e-05	2.8344e-09	3.97651e-15	0.0617898		0.765	0.716413	0.0183035	-0.0629	0.136827	0.000175283	4.61996e-09	1.00039e-14	0.137002
0.775	1.32227	0.02521	-0.06131	0.0638393	5.86344e-05	3.10572e-09	4.47877e-15	0.063898		0.775	0.706593	0.0181776	-0.06131	0.141147	0.000185996	5.04248e-09	1.12026e-14	0.141333
0.785	1.30833	0.0250768	-0.05971	0.0660016	6.24748e-05	3.4023e-09	5.0434e-15	0.066064		0.785	0.690694	0.017972	-0.05971	0.145575	0.000197327	5.50249e-09	1.25423e-14	0.145772
0.795	1.29295	0.024929	-0.05812	0.0682224	6.65555e-05	3.7264e-09	5.678e-15	0.068289		0.795	0.612599	0.0169255	-0.05812	0.15011	0.000209303	6.00328e-09	1.40395e-14	0.15032
0.805	1.2617	0.0246259	-0.05653	0.070503	7.08861e-05	4.0805e-09	6.39109e-15	0.0705739		0.805	0.595764	0.0166913	-0.05653	0.154755	0.000221962	6.54831e-09	1.57121e-14	0.154977
0.815	1.23863	0.0243997	-0.055	0.0727548	7.53033e-05	4.45207e-09	7.16028e-15	0.0728301		0.815	0.634578	0.0172264	-0.055	0.15933	0.000234817	7.11803e-09	1.75061e-14	0.159565
0.825	1.23815	0.024395	-0.05494	0.0728443	7.54859e-05	4.46729e-09	7.19219e-15	0.0729198		0.825	0.604649	0.0168153	-0.05494	0.159512	0.000235336	7.14131e-09	1.75804e-14	0.159747
0.835	1.19585	0.0239747	-0.05335	0.0752473	8.03645e-05	4.88969e-09	8.09202e-15	0.0753276		0.835	0.550404	0.0160433	-0.05335	0.164381	0.000249463	7.78651e-09	1.96668e-14	0.16463
0.845	1.15692	0.0235812	-0.05176	0.0777129	8.55363e-05	5.35092e-09	9.10244e-15	0.0777985		0.845	0.531231	0.0157614	-0.05176	0.169364	0.00026439	8.48819e-09	2.19964e-14	0.169628
0.855	1.1252	0.0232557	-0.05017	0.0802423	9.10253e-05	5.8544e-09	1.02369e-14	0.0803333		0.855	0.47605	0.0149203	-0.05017	0.174463	0.000280149	9.25123e-09	2.45968e-14	0.174743
0.865	1.07617	0.0227434	-0.04857	0.0828362	9.6846e-05	6.40388e-09	1.15102e-14	0.0829331		0.865	0.447992	0.014474	-0.04857	0.179678	0.000296788	1.00808e-08	2.74991e-14	0.179975
0.875	1.00504	0.0219789	-0.04698	0.0854959	0.000103018	7.00344e-09	1.29392e-14	0.0855989		0.875	0.432093	0.0142148	-0.04698	0.185011	0.000314347	1.09825e-08	3.07376e-14	0.185326
0.885	0.921404	0.0210445	-0.04539	0.088222	0.000109559	7.65751e-09	1.45425e-14	0.0883316		0.885	0.396085	0.0136096	-0.04539	0.190464	0.00033288	1.19625e-08	3.43505e-14	0.190797
0.895	0.917559	0.0210006	-0.045	0.088901	0.000111222	7.82679e-09	1.49647e-14	0.0890122		0.895	0.371768	0.0131853	-0.045	0.19182	0.000337584	1.22156e-08	3.52986e-14	0.192158
0.905	0.863246	0.0203695	-0.0438	0.0910157	0.00011649	8.37089e-09	1.6341e-14	0.0911322		0.905	0.35166	0.0128237	-0.0438	0.196038	0.000352436	1.30272e-08	3.83801e-14	0.19639
0.915	0.815661	0.0198002	-0.04221	0.0938778	0.000123834	9.14872e-09	1.83579e-14	0.0940017		0.915	0.302558	0.0118948	-0.04221	0.201733	0.000373063	1.41838e-08	4.28737e-14	0.202106
0.925	0.717609	0.018572	-0.04062	0.0968093	0.000131611	9.99673e-09	2.06194e-14	0.0969409		0.925	0.281983	0.0114832	-0.04062	0.207552	0.000394818	1.54399e-08	4.78837e-14	0.207946
0.935	0.657047	0.017771	-0.03902	0.099811	0.00013985	1.0921e-08	2.31545e-14	0.0999509		0.935	0.248781	0.010786	-0.03902	0.213494	0.000417755	1.68039e-08	5.34682e-14	0.213912
0.945	0.611386	0.0171424	-0.03743	0.102884	0.000148569	1.19282e-08	2.59959e-14	0.103032		0.945	0.224464	0.0102453	-0.03743	0.219562	0.000441932	1.82846e-08	5.96919e-14	0.220004
0.955	0.545537	0.016193	-0.03584	0.106029	0.000157802	1.30255e-08	2.91796e-14	0.106187		0.955	0.187988	0.00937601	-0.03584	0.225757	0.000467413	1.98917e-08	6.6626e-14	0.226224
0.965	0.469594	0.0150236	-0.035	0.107719	0.000162892	1.36443e-08	3.10134e-14	0.107882		0.965	0.15806	0.00859733	-0.035	0.229081	0.000481423	2.07953e-08	7.06032e-14	0.229562
0.975	0.433065	0.0144275	-0.03425	0.109246	0.000167569	1.42208e-08	3.27463e-14	0.109414		0.975	0.143563	0.00819359	-0.03425	0.232079	0.000494264	2.16356e-08	7.43508e-14	0.232573
0.985	0.358564	0.013128	-0.03266	0.112538	0.000177907	1.55224e-08	3.67411e-14	0.112716		0.985	0.125326	0.00765548	-0.03266	0.238529	0.000522552	2.35277e-08	8.29543e-14	0.239051
0.995	0.325399	0.0125061	-0.03107	0.115903	0.000188837	1.69395e-08	4.12145e-14	0.116092		0.995	0.0953971	0.00667913	-0.03107	0.245108	0.000552344	2.55799e-08	9.25342e-14	0.24566
1.005	0.280218	0.0116055	-0.02947	0.119344	0.000200402	1.8482e-08	4.62226e-14	0.119545		1.005	0.0762241	0.00597034	-0.02947	0.251817	0.000583718	2.78055e-08	1.032e-13	0.252401
1.015	0.231673	0.0105524	-0.02788	0.122861	0.000212625	2.01607e-08	5.18284e-14	0.123074		1.015	0.0579865	0.00520734	-0.02788	0.258658	0.000616747	3.02186e-08	1.15071e-13	0.259274
1.025	0.208121	0.0100017	-0.02629	0.126455	0.000225549	2.19871e-08	5.81013e-14	0.12668		1.025	0.0495691	0.00481457	-0.02629	0.265629	0.000651511	3.28344e-08	1.28281e-13	0.266281
1.035	0.159575	0.00875784	-0.025	0.129427	0.000236571	2.35862e-08	6.37345e-14	0.129664		1.035	0.0430222	0.00448537	-0.025	0.271383	0.000681051	3.51169e-08	1.40085e-13	0.272064
1.045	0.123046	0.00769039	-0.0247	0.130126	0.000239205	2.3974e-08	6.51198e-14	0.130365		1.045	0.0275903	0.00359196	-0.0247	0.272733	0.000688094	3.56693e-08	1.42979e-13	0.273421
1.055	0.107665	0.0071937	-0.02311	0.133874	0.000253634	2.61348e-08	7.29702e-14	0.134128		1.055	0.0261874	0.00349944	-0.02311	0.27997	0.000726584	3.87411e-08	1.59329e-13	0.280697
1.065	0.0745006	0.00598403	-0.02152	0.137702	0.000268875	2.84843e-08	8.17502e-14	0.137971		1.065	0.01777	0.00288268	-0.02152	0.28734	0.000767067	4.20689e-08	1.77512e-13	0.288107
1.075	0.0711361	0.00584735	-0.01992	0.141609	0.000284972	3.10383e-08	9.15665e-14	0.141894		1.075	0.00982029	0.00214296	-0.01992	0.294844	0.000809645	4.56731e-08	1.97729e-13	0.295654
1.085	0.062965	0.00550128	-0.01833	0.145595	0.000301968	3.38142e-08	1.0254e-13	0.145897		1.085	0.00561159	0.00161993	-0.01833	0.302482	0.000854412	4.95761e-08	2.20204e-13	0.303337
1.095	0.0374906	0.00424498	-0.01674	0.149662	0.00031991	3.68305e-08	1.14804e-13	0.149982		1.095	0.00561159	0.00161993	-0.01674	0.310255	0.000901465	5.38016e-08	2.45183e-13	0.311156
1.105	0.035568	0.0041347	-0.01515	0.15381	0.000338848	4.01072e-08	1.28507e-13	0.154148		1.105	0.00467633	0.00147879	-0.01515	0.318162	0.000950917	5.83751e-08	2.7294e-13	0.319113
1.115	0.0322035	0.00393428	-0.015	0.154205	0.000340684	4.04306e-08	1.2988e-13	0.154546		1.115	0.0042087	0.0014029	-0.015	0.318915	0.00095571	5.88254e-08	2.75713e-13	0.319871
1.125	0.0168227	0.00284356	-0.01356	0.158038	0.000358824	4.36662e-08	1.43815e-13	0.158397		1.125	0.00233816	0.00104566	-0.01356	0.326205	0.00100288	6.33245e-08	3.03778e-13	0.327207
1.135	0.0134582	0.00254335	-0.01197	0.162349	0.000379905	4.75309e-08	1.60913e-13	0.162729		1.135	0.0014029	0.000809963	-0.01197	0.334382	0.00105746	6.86798e-08	3.38031e-13	0.335439
1.145	0.0124969	0.00245084	-0.01038	0.166741	0.00040213	5.17265e-08	1.80005e-13	0.167143		1.145	0.000935266	0.000661331	-0.01038	0.342694	0.00111479	7.44729e-08	3.76069e-13	0.343809
1.155	0.00432584	0.00144195	-0.00878	0.171216	0.000425571	5.62806e-08	2.01319e-13	0.171642		1.155	0.00233816	0.00104566	-0.00878	0.351141	0.00117499	8.07377e-08	4.18303e-13	0.352316
1.165	0.00672909	0.00179843	-0.00719	0.175773	0.000450282	6.12222e-08	2.25109e-13	0.176224		1.165	0	0	-0.00719	0.359723	0.00123818	8.75119e-08	4.65184e-13	0.360962
1.175	0.00624844	0.001733	-0.0056	0.180413	0.000476323	6.65838e-08	2.51656e-13	0.18089		1.175	0.000467633	0.000467633	-0.0056	0.36844	0.00130451	9.4835e-08	5.17216e-13	0.369745
1.185	0.00240325	0.00107476	-0.005	0.182186	0.000486513	6.87232e-08	2.62455e-13	0.182673		1.185	0.000467633	0.000467633	-0.005	0.371764	0.00133038	9.77498e-08	5.38297e-13	0.373095
1.195	0.00144195	0.000832508	-0.00401	0.185137	0.000503763	7.23997e-08	2.81275e-13	0.18564		1.195	0.000935266	0.000661331	0.005	0.429891	0.00183705	1.61126e-07	1.04253e-12	0.431729
1.205	0.00384519	0.00135948	-0.00242	0.189943	0.000532675	7.87068e-08	3.14312e-13	0.190476		1.205	0.000467633	0.000467633	0.015	0.493116	0.00251633	2.63458e-07	2.00286e-12	0.495633
1.215	0.00144195	0.000832508	-0.000825826	0.194832	0.000563119	8.55445e-08	3.51154e-13	0.195396		1.215	0	0	0.025	0.561099	0.00341912	4.27326e-07	3.81692e-12	0.564518
1.225	0.00144195	0.000832508	0.000765766	0.199805	0.000595183	9.2957e-08	3.92231e-13	0.2004		1.225	0	0	0.035	0.633327	0.00460848	6.8742e-07	7.21567e-12	0.637937
1.235	0.00144195	0.000832508	0.00236	0.204861	0.000628934	1.0099e-07	4.3802e-13	0.20549		1.235	0.000467633	0.000467633	0.045	0.709115	0.00616172	1.09894e-06	1.35312e-11	0.715278
1.245	0.000961298	0.000679739	0.00395	0.21	0.000664459	1.09694e-07	4.89051e-13	0.210665		1.245	0	0	0.055	0.787597	0.00817232	1.73959e-06	2.51708e-11	0.795771
1.255	0	0	0.005	0.213439	0.000688929	1.15835e-07	5.25907e-13	0.214128		1.255	0.000467633	0.000467633	0.065	0.867742	0.010752	2.7263e-06	4.64469e-11	0.878497
1.265	0.000961298	0.000679739	0.00554	0.215222	0.000701839	1.19123e-07	5.45907e-13	0.215924		1.265	0.000467633	0.000467633	0.075	0.948367	0.0140323	4.25078e-06	8.50189e-11	0.962404
1.275	0.000480649	0.000480649	0.00713	0.220527	0.000741166	1.29334e-07	6.09247e-13	0.221268		1.275	0	0	0.085	1.02816	0.0181664	6.57024e-06	1.54374e-10	1.04634
1.285	0	0	0.00872	0.225915	0.000782526	1.4039e-07	6.79792e-13	0.226697		1.285	0	0	0.095	1.10572	0.0233297	1.00728e-05	2.78055e-10	1.12906
1.295	0	0	0.01032	0.231384	0.000826019	1.5236e-07	7.58339e-13	0.23221		1.295	0	0	0.105	1.17959	0.02972	1.5315e-05	4.96808e-10	1.20932
1.305	0.000480649	0.000480649	0.01191	0.236936	0.000871748	1.65315e-07	8.45784e-13	0.237808		1.305	0	0	0.115	1.24828	0.0375567	2.31011e-05	8.80529e-10	1.28586
1.315	0	0	0.0135	0.242569	0.000919809	1.79333e-07	9.43115e-13	0.243489		1.315	0	0	0.125	1.31037	0.0470787	3.45674e-05	1.5481e-09	1.35748
1.325	0	0	0.015	0.247957	0.000967388	1.93607e-07	1.04497e-12	0.248925		1.325	0	0	0.135	1.36451	0.0585412	5.13133e-05	2.69993e-09	1.4231
1.335	0	0	0.01509	0.248283	0.00097031	1.94498e-07	1.05142e-12	0.249253		1.335	0	0	0.13764	1.37733	0.0619278	5.68829e-05	3.12322e-09	1.43931
1.345	0	0	0.01668	0.254077	0.00102337	2.10901e-07	1.1719e-12	0.255101		1.345	0	0	0.13923	1.38473	0.0640439	6.0507e-05	3.40861e-09	1.44883
1.355	0	0	0.01827	0.259952	0.0010791	2.28638e-07	1.30592e-12	0.261031		1.355	0	0	0.14083	1.39189	0.0662188	6.43509e-05	3.71933e-09	1.45817
1.365	0	0	0.01986	0.265905	0.00113762	2.47814e-07	1.45496e-12	0.267043		1.365	0	0	0.14242	1.3988	0.0684536	6.8424e-05	4.05753e-09	1.46732
1.375	0	0	0.02146	0.271936	0.00119906	2.68541e-07	1.62066e-12	0.273136		1.375	0	0	0.14401	1.40545	0.0707493	7.27403e-05	4.42559e-09	1.47628
1.385	0	0	0.02305	0.278045	0.00126355	2.90939e-07	1.80484e-12	0.279309		1.385	0	0	0.145	1.40947	0.07221	7.55554e-05	4.67096e-09	1.48176
1.395	0	0	0.02464	0.284231	0.00133122	3.15139e-07	2.00953e-12	0.285563		1.395	0	0	0.1456	1.41185	0.0731071	7.73137e-05	4.82606e-09	1.48504
			0.025	0.285642	0.001347	3.20882e-07	2.05894e-12	0.28699					0.14719	1.418	0.0755281	8.21537e-05	5.26166e-09	1.49361
			0.02623	0.290492	0.00140222	3.41278e-07	2.23695e-12	0.291895					0.14878	1.42387	0.0780133	8.72837e-05	5.73547e-09	1.50197
			0.02782	0.296828	0.00147669	3.69507e-07	2.48958e-12	0.298305					0.15038	1.42948	0.0805638	9.27129e-05	6.25061e-09	1.51014
			0.02941	0.303238	0.00155478	3.99986e-07	2.77015e-12	0.304793					0.15197	1.43482	0.0831807	9.84601e-05	6.81065e-09	1.5181
			0.035	0.326295	0.00185985	5.28714e-07	4.02279e-12	0.328156					0.15356	1.43988	0.0858651	0.000104544	7.41932e-09	1.52585
			0.045	0.369609	0.00254644	8.60362e-07	7.79387e-12	0.372156					0.155	1.44423	0.0883553	0.000110357	8.01602e-09	1.53269
			0.055	0.415161	0.00345724	1.38908e-06	1.49734e-11	0.418619					0.15515	1.44467	0.088618	0.000110979	8.08079e-09	1.5334
			0.065	0.462417	0.00465446	2.22541e-06	2.85255e-11	0.467073					0.15674	1.44917	0.0914405	0.000117787	8.7994e-09	1.54073
			0.075	0.510732	0.00621373	3.53758e-06	5.38875e-11	0.51695					0.15833	1.4534	0.0943336	0.000124989	9.57997e-09	1.54785
			0.085	0.559367	0.00822579	5.57072e-06	1.00945e-10	0.567598					0.15992	1.45733	0.0972984	0.000132602	1.04277e-08	1.55477
			0.095	0.607495	0.0107981	8.70936e-06	1.8751e-10	0.618302					0.16152	1.46098	0.100336	0.00014065	1.1348e-08	1.56146
			0.105	0.654232	0.0140559	1.34918e-05	3.45389e-10	0.668301					0.16311	1.46435	0.103447	0.000149156	1.23471e-08	1.56794
			0.115	0.698656	0.0181431	2.07304e-05	6.30862e-10	0.71682					0.1647	1.46741	0.106633	0.000158144	1.34314e-08	1.57421
			0.125	0.739841	0.0232226	3.15835e-05	1.14263e-09	0.763095					0.165	1.46796	0.107243	0.000159898	1.36462e-08	1.57536
			0.13128	0.763629	0.0269974	4.09561e-05	1.65175e-09	0.790667					0.16629	1.47019	0.109895	0.000167637	1.4608e-08	1.58025
			0.13287	0.769376	0.0280337	4.37246e-05	1.81259e-09	0.797454					0.16788	1.47267	0.113233	0.000177668	1.58844e-08	1.58608
			0.13446	0.775002	0.0291036	4.6671e-05	1.98867e-09	0.804152					0.16947	1.47485	0.116649	0.00018826	1.72687e-08	1.59169
			0.135	0.776884	0.0294748	4.7714e-05	2.05218e-09	0.806406					0.17107	1.47673	0.120143	0.000199441	1.87699e-08	1.59708
			0.13605	0.780501	0.0302079	4.98049e-05	2.18139e-09	0.810759					0.17266	1.47832	0.123716	0.000211244	2.03974e-08	1.60225
			0.13764	0.785873	0.0313474	5.31358e-05	2.39228e-09	0.817273					0.17425	1.4796	0.12737	0.000223702	2.21615e-08	1.6072
			0.13923	0.791112	0.0325229	5.66781e-05	2.62299e-09	0.823692					0.175	1.4801	0.129122	0.000229813	2.30442e-08	1.60946
			0.14083	0.796217	0.0337354	6.04416e-05	2.87533e-09	0.830012					0.17584	1.48059	0.131106	0.000236842	2.40733e-08	1.61193
			0.14242	0.801183	0.0349855	6.44454e-05	3.15129e-09	0.836233					0.17743	1.48127	0.134923	0.000250703	2.61446e-08	1.61644
			0.14401	0.806009	0.0362743	6.86992e-05	3.45299e-09	0.842352					0.17902	1.48165	0.138823	0.000265325	2.83884e-08	1.62073
			0.145	0.808941	0.0370966	7.14773e-05	3.65487e-09	0.846109					0.18062	1.48172	0.142806	0.000280739	3.08185e-08	1.62481
			0.1456	0.81069	0.0376025	7.32173e-05	3.78277e-09	0.848366					0.18221	1.4815	0.146874	0.000296989	3.34496e-08	1.62867
			0.14719	0.815225	0.038971	7.80142e-05	4.14316e-09	0.854274					0.1838	1.48097	0.151027	0.000314114	3.62981e-08	1.63231
			0.14878	0.819611	0.0403807	8.3109e-05	4.53691e-09	0.860075					0.185	1.48037	0.154217	0.000327647	3.86022e-08	1.63491
			0.15038	0.823844	0.0418325	8.85163e-05	4.96703e-09	0.865765					0.18539	1.48014	0.155265	0.00033216	3.93811e-08	1.63573
			0.15197	0.827923	0.0433272	9.42553e-05	5.43677e-09	0.871344					0.18698	1.479	0.15959	0.000351174	4.27172e-08	1.63894
			0.15356	0.831844	0.0448658	0.000100345	5.94967e-09	0.87681					0.18857	1.47757	0.164002	0.000371198	4.63264e-08	1.64194
			0.155	0.835258	0.0462978	0.000106185	6.45459e-09	0.881662					0.19017	1.47584	0.168501	0.000392278	5.02303e-08	1.64473
			0.15515	0.835606	0.0464491	0.00010681	6.50953e-09	0.882161					0.19176	1.4738	0.173089	0.000414477	5.44521e-08	1.64731
			0.15674	0.839205	0.048078	0.000113664	7.12058e-09	0.887397					0.19335	1.47147	0.177765	0.000437845	5.90167e-08	1.64968
			0.15833	0.84264	0.0497534	0.000120931	7.78733e-09	0.892515					0.19494	1.46885	0.18253	0.000462433	6.39511e-08	1.65184
			0.15992	0.845909	0.0514762	0.000128636	8.5147e-09	0.897514					0.195	1.46874	0.182711	0.000463382	6.41447e-08	1.65192
			0.16152	0.84901	0.0532474	0.000136802	9.30806e-09	0.902394					0.19653	1.46593	0.187384	0.000488297	6.92835e-08	1.6538
			0.16311	0.85194	0.0550677	0.000145459	1.01731e-08	0.907153					0.19812	1.46271	0.192329	0.000515509	7.50452e-08	1.65556
			0.1647	0.854698	0.0569381	0.000154625	1.11162e-08	0.911791					0.19971	1.45921	0.197363	0.000544123	8.12699e-08	1.65712
			0.165	0.855199	0.0572967	0.000156418	1.13034e-08	0.912652					0.20131	1.45542	0.202489	0.000574211	8.79926e-08	1.65848
			0.16629	0.857282	0.0588594	0.000164339	1.21441e-08	0.916306					0.2029	1.45134	0.207704	0.000605837	9.52521e-08	1.65965
			0.16788	0.85969	0.0608327	0.00017462	1.32643e-08	0.920697					0.20449	1.44697	0.213011	0.000639076	1.0309e-07	1.66062
			0.16947	0.861921	0.0628586	0.000185511	1.44847e-08	0.924966					0.205	1.44551	0.214732	0.000650089	1.05733e-07	1.66089
			0.17107	0.863974	0.0649382	0.000197037	1.5814e-08	0.929109					0.20608	1.44233	0.218408	0.000673999	1.11549e-07	1.66141
			0.17266	0.865847	0.0670723	0.000209231	1.72616e-08	0.933128					0.20767	1.4374	0.223897	0.000710685	1.20678e-07	1.66201
			0.17425	0.867539	0.0692617	0.000222137	1.88377e-08	0.937023					0.20926	1.4322	0.229476	0.000749218	1.30527e-07	1.66243
			0.175	0.868274	0.070314	0.000228481	1.96288e-08	0.938816					0.21086	1.42673	0.235147	0.000789673	1.41152e-07	1.66267
			0.17584	0.869049	0.0715074	0.000235787	2.05533e-08	0.940792					0.21245	1.42099	0.240909	0.000832148	1.5261e-07	1.66273
			0.17743	0.870375	0.0738101	0.000250221	2.24204e-08	0.944436					0.21404	1.41498	0.246761	0.000876727	1.64964e-07	1.66262
			0.17902	0.871518	0.0761707	0.000265482	2.44519e-08	0.947954					0.215	1.41123	0.250338	0.000904701	1.72885e-07	1.66247
			0.18062	0.872476	0.0785901	0.000281617	2.66617e-08	0.951348					0.21563	1.40871	0.252704	0.000923505	1.78282e-07	1.66234
			0.18221	0.873249	0.081069	0.000298666	2.90651e-08	0.954617					0.21722	1.40218	0.258737	0.000972583	1.92636e-07	1.66189
			0.1838	0.873836	0.0836082	0.00031668	3.16784e-08	0.957761					0.21881	1.3954	0.26486	0.00102406	2.08103e-07	1.66128
			0.185	0.874156	0.0855651	0.000330946	3.38004e-08	0.960053					0.22041	1.38837	0.271073	0.00107803	2.24767e-07	1.66052
			0.18539	0.874238	0.0862086	0.000335709	3.45193e-08	0.960782					0.222	1.38109	0.277375	0.00113463	2.42715e-07	1.6596
			0.18698	0.874452	0.088871	0.00035581	3.76069e-08	0.963679					0.22359	1.37356	0.283765	0.00119395	2.62042e-07	1.65852
			0.18857	0.874481	0.091596	0.000377026	4.09619e-08	0.966454					0.225	1.36669	0.289506	0.00124893	2.80417e-07	1.65745
			0.19017	0.874322	0.0943844	0.000399429	4.46068e-08	0.969106					0.22518	1.3658	0.290244	0.00125611	2.82851e-07	1.6573
			0.19176	0.873978	0.0972369	0.000423067	4.85657e-08	0.971638					0.22677	1.35781	0.296809	0.00132124	3.0525e-07	1.65594
			0.19335	0.873447	0.100154	0.000448013	5.28647e-08	0.974049					0.22836	1.34959	0.303461	0.00138946	3.29356e-07	1.65444
			0.19494	0.87273	0.103137	0.000474329	5.75318e-08	0.976342					0.22995	1.34114	0.310199	0.00146091	3.55292e-07	1.6528
			0.195	0.872699	0.103251	0.000475348	5.77154e-08	0.976426					0.23155	1.33247	0.317022	0.00153572	3.83193e-07	1.65103
			0.19653	0.871828	0.106186	0.000502076	6.25973e-08	0.978516					0.23314	1.32359	0.323929	0.00161403	4.132e-07	1.64913
			0.19812	0.870741	0.109302	0.000531343	6.8095e-08	0.980575					0.23473	1.3145	0.330918	0.00169599	4.45467e-07	1.64712
			0.19971	0.86947	0.112486	0.000562191	7.40594e-08	0.982518					0.235	1.31294	0.332113	0.00171028	4.51182e-07	1.64676
			0.20131	0.868015	0.115737	0.000594702	8.05289e-08	0.984347					0.23632	1.30521	0.33799	0.00178175	4.81662e-07	1.64498
			0.2029	0.866379	0.119057	0.000628958	8.75449e-08	0.986065					0.23791	1.29571	0.345141	0.00187145	5.19072e-07	1.64273
			0.20449	0.86456	0.122446	0.00066505	9.51517e-08	0.987672					0.2395	1.28603	0.352373	0.00196528	5.56483e-07	1.64037
			0.205	0.863939	0.123548	0.000677028	9.77246e-08	0.988164					0.2411	1.27615	0.359682	0.00206338	5.9857e-07	1.6379
			0.20608	0.862562	0.125905	0.00070306	1.03398e-07	0.98917					0.24269	1.2661	0.367068	0.00216595	6.45333e-07	1.63533
			0.20767	0.860385	0.129434	0.000743083	1.12334e-07	0.990562					0.24428	1.25586	0.37453	0.00227314	6.96773e-07	1.63267
			0.20926	0.85803	0.133033	0.000785222	1.22017e-07	0.991848					0.245	1.25117	0.377933	0.00232326	7.20155e-07	1.63143
			0.21086	0.855499	0.136703	0.000829571	1.32507e-07	0.993032					0.24587	1.24546	0.382064	0.00238516	7.48212e-07	1.62991
			0.21245	0.852794	0.140445	0.000876238	1.43867e-07	0.994115					0.24746	1.23488	0.389671	0.00250218	8.09005e-07	1.62706
			0.21404	0.849915	0.144258	0.000925331	1.56168e-07	0.995099					0.24905	1.22415	0.397349	0.00262441	8.69797e-07	1.62413
			0.215	0.848095	0.146595	0.000956194	1.64082e-07	0.995646					0.25065	1.21326	0.405094	0.00275204	9.35266e-07	1.62111
			0.21563	0.846866	0.148143	0.000976967	1.69485e-07	0.995987					0.25224	1.20223	0.412907	0.0028853	1.00541e-06	1.61802
			0.21722	0.843648	0.152101	0.00103126	1.83897e-07	0.99678					0.25383	1.19105	0.420784	0.00302439	1.08023e-06	1.61486
			0.21881	0.840263	0.15613	0.00108835	1.99493e-07	0.997482					0.255	1.18274	0.42662	0.00313059	1.14102e-06	1.61249
			0.22041	0.836713	0.160233	0.00114834	2.16366e-07	0.998094					0.25542	1.17974	0.428724	0.00316954	1.16441e-06	1.61163
			0.222	0.833	0.164408	0.00121139	2.34615e-07	0.998619					0.25701	1.16829	0.436724	0.00332097	1.24858e-06	1.60834
			0.22359	0.829127	0.168655	0.00127763	2.5435e-07	0.99906					0.2586	1.15672	0.444783	0.00347893	1.34211e-06	1.60498
			0.225	0.82556	0.172483	0.00133915	2.73186e-07	0.999383					0.2602	1.14503	0.452898	0.00364365	1.44499e-06	1.60157
			0.22518	0.825096	0.172976	0.0013472	2.75686e-07	0.999419					0.26179	1.13322	0.461068	0.00381541	1.54786e-06	1.59811
			0.22677	0.820909	0.177369	0.00142025	2.98747e-07	0.999699					0.26338	1.12131	0.469288	0.00399444	1.66477e-06	1.5946
			0.22836	0.81657	0.181836	0.00149695	3.23669e-07	0.999903					0.26497	1.1093	0.477558	0.00418101	1.78636e-06	1.59104
			0.22995	0.81208	0.186375	0.00157745	3.50595e-07	1.00003					0.265	1.10907	0.477714	0.00418461	1.79103e-06	1.59097
			0.23155	0.807442	0.190986	0.00166193	3.7968e-07	1.00009					0.26656	1.09719	0.485874	0.00437541	1.92197e-06	1.58744
			0.23314	0.80266	0.19567	0.00175055	4.1109e-07	1.00008					0.26815	1.08499	0.494234	0.00457791	2.06226e-06	1.58381
			0.23473	0.797736	0.200426	0.00184352	4.45004e-07	1.00001					0.26974	1.07271	0.502635	0.00478881	2.2119e-06	1.58014
			0.235	0.796886	0.201241	0.00185975	4.51025e-07	0.999987					0.27134	1.06035	0.511075	0.00500839	2.37557e-06	1.57644
			0.23632	0.792673	0.205254	0.001941	4.80649e-07	0.999868					0.27293	1.04792	0.51955	0.00523698	2.5486e-06	1.57271
			0.23791	0.787474	0.210153	0.0020432	5.19101e-07	0.999671					0.27452	1.03543	0.528058	0.00547489	2.73098e-06	1.56896
			0.2395	0.782142	0.215124	0.00215033	5.62359e-07	0.999417					0.275	1.03164	0.530633	0.00554858	2.79177e-06	1.56783
			0.2411	0.776681	0.220165	0.00226258	6.10424e-07	0.999109					0.27611	1.02287	0.536596	0.00572243	2.92738e-06	1.56519
			0.24269	0.771093	0.225276	0.0023802	6.58489e-07	0.99875					0.2777	1.01026	0.545161	0.00597994	3.14249e-06	1.56141
			0.24428	0.765383	0.230456	0.00250339	7.11361e-07	0.998343					0.27929	0.997604	0.553749	0.00624776	3.36696e-06	1.5576
			0.245	0.762757	0.232825	0.00256107	7.402e-07	0.998144					0.285	0.951917	0.584681	0.00729808	4.31157e-06	1.5439
			0.24587	0.759552	0.235706	0.00263239	7.69039e-07	0.997891					0.295	0.8713	0.639062	0.00952214	6.60765e-06	1.51989
			0.24746	0.753605	0.241023	0.00276746	8.31523e-07	0.997397					0.29521	0.869605	0.640203	0.00957471	6.66844e-06	1.51939
			0.24905	0.747546	0.246408	0.00290883	8.98814e-07	0.996863					0.2968	0.856783	0.648829	0.00998109	7.1314e-06	1.5156
			0.25065	0.741376	0.25186	0.00305677	9.70911e-07	0.996294					0.29839	0.843977	0.657437	0.0104026	7.62709e-06	1.51182
			0.25224	0.735101	0.257377	0.00321155	1.04781e-06	0.995691					0.29998	0.831193	0.666024	0.0108397	8.15084e-06	1.50807
			0.25383	0.728724	0.262959	0.00337345	1.13433e-06	0.995057					0.30158	0.818436	0.674585	0.0112928	8.712e-06	1.50432
			0.255	0.723968	0.267107	0.0034973	1.19682e-06	0.994573					0.30317	0.80571	0.683116	0.0117625	9.31057e-06	1.5006
			0.25542	0.722248	0.268604	0.00354275	1.22085e-06	0.994396					0.30476	0.793019	0.691614	0.0122493	9.95123e-06	1.49689
			0.25701	0.715677	0.274313	0.00371976	1.32178e-06	0.99371					0.305	0.791107	0.692894	0.0123242	1.00494e-05	1.49634
			0.2586	0.709014	0.280083	0.00390478	1.42272e-06	0.993003					0.30635	0.78037	0.700075	0.0127535	1.06293e-05	1.49321
			0.2602	0.702263	0.285913	0.00409813	1.53808e-06	0.992276					0.30794	0.767765	0.708495	0.0132758	1.13494e-05	1.48955
			0.26179	0.695429	0.291803	0.00430013	1.65824e-06	0.991533					0.30953	0.75521	0.716869	0.0138167	1.2121e-05	1.48591
			0.26338	0.688514	0.29775	0.00451113	1.78801e-06	0.990776					0.31113	0.742708	0.725195	0.0143767	1.29394e-05	1.48229
			0.26497	0.681522	0.303753	0.00473148	1.9274e-06	0.990009					0.31272	0.730264	0.733467	0.0149563	1.38139e-05	1.4787
			0.265	0.681389	0.303867	0.00473572	1.9274e-06	0.989994					0.31431	0.717882	0.741682	0.0155561	1.47398e-05	1.47513
			0.26656	0.674458	0.309812	0.00496152	2.0764e-06	0.989233					0.315	0.712529	0.745228	0.0158228	1.51607e-05	1.4736
			0.26815	0.667324	0.315924	0.00520164	2.23982e-06	0.988452					0.3159	0.705566	0.749836	0.0161767	1.57265e-05	1.47159
			0.26974	0.660125	0.322088	0.00545222	2.41286e-06	0.987668					0.31749	0.693319	0.757925	0.0168186	1.6774e-05	1.46808
			0.27134	0.652864	0.328302	0.00571365	2.5955e-06	0.986883					0.31908	0.681146	0.765945	0.0174823	1.78916e-05	1.46459
			0.27293	0.645546	0.334565	0.00598634	2.79738e-06	0.9861					0.32068	0.66905	0.773891	0.0181686	1.90747e-05	1.46113
			0.27452	0.638173	0.340874	0.00627071	3.01367e-06	0.985321					0.32227	0.657035	0.781761	0.018878	2.03374e-05	1.45769
			0.275	0.635938	0.342788	0.00635892	3.08096e-06	0.985087					0.32386	0.645104	0.789549	0.019611	2.16748e-05	1.45429
			0.27611	0.63075	0.347229	0.00656719	3.24438e-06	0.984549					0.325	0.636603	0.795081	0.0201515	2.26849e-05	1.45186
			0.2777	0.623281	0.353626	0.00687621	3.48951e-06	0.983786					0.32545	0.63326	0.797252	0.0203684	2.30964e-05	1.4509
			0.27929	0.615768	0.360064	0.00719824	3.75387e-06	0.983035					0.32704	0.621507	0.804866	0.0211506	2.46068e-05	1.44755
			0.28089	0.608217	0.366542	0.00753375	4.04226e-06	0.982296					0.32863	0.609847	0.812386	0.0219585	2.62108e-05	1.44422
			0.28248	0.600629	0.373056	0.00788321	4.34507e-06	0.981573					0.33023	0.598284	0.81981	0.0227925	2.7913e-05	1.44091
			0.28407	0.59301	0.379605	0.00824712	4.67191e-06	0.980868					0.33182	0.58682	0.827132	0.0236534	2.97181e-05	1.43764
			0.285	0.588541	0.383451	0.00846687	4.87378e-06	0.980464					0.33341	0.575458	0.834349	0.0245418	3.16354e-05	1.43438
			0.28566	0.585363	0.386187	0.00862599	5.02278e-06	0.980181					0.335	0.564201	0.841458	0.0254584	3.36742e-05	1.43115
			0.28725	0.577691	0.392799	0.00902034	5.4025e-06	0.979516					0.33659	0.553052	0.848454	0.0264038	3.583e-05	1.42794
			0.28884	0.569998	0.399439	0.00943071	5.80624e-06	0.978874					0.33818	0.542012	0.855333	0.0273787	3.81167e-05	1.42476
			0.29044	0.562288	0.406105	0.00985765	6.23402e-06	0.978257					0.33977	0.531084	0.862092	0.0283838	4.05438e-05	1.4216
			0.29203	0.554563	0.412794	0.0103017	6.70025e-06	0.977665					0.34137	0.52027	0.868727	0.0294198	4.31157e-05	1.41846
			0.29362	0.546828	0.419503	0.0107635	7.19532e-06	0.977102					0.34296	0.509572	0.875234	0.0304874	4.5842e-05	1.41534
			0.295	0.540109	0.425341	0.0111791	7.65193e-06	0.976637					0.34455	0.498992	0.88161	0.0315873	4.8732e-05	1.41224
			0.29521	0.539086	0.426231	0.0112435	7.72403e-06	0.976568					0.345	0.49602	0.88339	0.0319045	4.95784e-05	1.41136
			0.2968	0.53134	0.432974	0.0117425	8.2912e-06	0.976065					0.34614	0.488532	0.887851	0.0327202	5.17903e-05	1.40916
			0.29839	0.523594	0.43973	0.012261	8.90162e-06	0.975594					0.34773	0.478194	0.893954	0.0338868	5.5031e-05	1.40609
			0.29998	0.515851	0.446496	0.0127997	9.5505e-06	0.975156					0.34932	0.467979	0.899915	0.0350878	5.84635e-05	1.40304
			0.30158	0.508113	0.45327	0.0133592	1.02474e-05	0.974753					0.35092	0.457889	0.905731	0.036324	6.2097e-05	1.40001
			0.30317	0.500385	0.460048	0.0139402	1.09924e-05	0.974385					0.35251	0.447924	0.911398	0.037596	6.59409e-05	1.39698
			0.30476	0.49267	0.466828	0.0145433	1.17855e-05	0.974053					0.3541	0.438088	0.916913	0.0389047	7.00093e-05	1.39398
			0.305	0.491506	0.467852	0.0146363	1.19105e-05	0.974006					0.355	0.432576	0.919967	0.0396619	7.24176e-05	1.39228
			0.30635	0.48497	0.473607	0.0151693	1.26363e-05	0.973759					0.35569	0.428379	0.922274	0.0402507	7.43162e-05	1.39098
			0.30794	0.477288	0.480382	0.0158189	1.35447e-05	0.973503					0.35728	0.4188	0.927476	0.0416347	7.88709e-05	1.38799
			0.30953	0.469628	0.48715	0.0164927	1.45204e-05	0.973286					0.35887	0.409352	0.932517	0.0430576	8.36829e-05	1.38501
			0.31113	0.461993	0.493908	0.0171916	1.55538e-05	0.973108					0.36047	0.400036	0.937395	0.0445199	8.87754e-05	1.38204
			0.31272	0.454384	0.500653	0.0179163	1.66641e-05	0.97297					0.365	0.374219	0.950366	0.0489096	0.000104927	1.3736
			0.31431	0.446806	0.507381	0.0186676	1.78465e-05	0.972872					0.37479	0.322197	0.973468	0.0595813	0.000149671	1.3554
			0.315	0.443527	0.510295	0.019002	1.83848e-05	0.972843					0.375	0.321135	0.973887	0.0598293	0.000150807	1.355
			0.3159	0.43926	0.514091	0.0194462	1.91106e-05	0.972816					0.37638	0.314221	0.976563	0.0614792	0.000158453	1.35242
			0.31749	0.43175	0.520778	0.0202529	2.04612e-05	0.972801					0.37797	0.306381	0.979468	0.0634247	0.000167717	1.34944
			0.31908	0.424277	0.527439	0.0210887	2.18984e-05	0.972827					0.37956	0.298675	0.982181	0.0654183	0.000177485	1.34645
			0.32068	0.416845	0.534072	0.0219542	2.34316e-05	0.972895					0.38116	0.291103	0.984701	0.0674608	0.000187783	1.34345
			0.32227	0.409456	0.540673	0.0228504	2.50707e-05	0.973004					0.38275	0.283666	0.987026	0.0695529	0.000198641	1.34044
			0.32386	0.402112	0.547238	0.0237781	2.68154e-05	0.973155					0.38434	0.276362	0.989154	0.0716952	0.000210079	1.33742
			0.325	0.396875	0.551922	0.0244631	2.81372e-05	0.973289					0.385	0.273369	0.989979	0.0725993	0.000215008	1.33616
			0.32545	0.394815	0.553766	0.0247382	2.86755e-05	0.973348					0.38593	0.269191	0.991084	0.0738884	0.000222135	1.33439
			0.32704	0.387568	0.560251	0.0257315	3.06606e-05	0.973582					0.38752	0.262153	0.992815	0.0761331	0.000234831	1.33134
			0.32863	0.380373	0.566692	0.0267591	3.27755e-05	0.973857					0.38911	0.255247	0.994346	0.0784301	0.000248205	1.32827
			0.33023	0.373232	0.573084	0.0278217	3.50297e-05	0.974173					0.39071	0.248471	0.995676	0.0807798	0.000262286	1.32519
			0.33182	0.366147	0.579425	0.0289204	3.74281e-05	0.97453					0.3923	0.241827	0.996805	0.083183	0.000277105	1.32209
			0.33341	0.35912	0.585712	0.030056	3.99852e-05	0.974927					0.39389	0.235312	0.997731	0.0856401	0.000292705	1.31898
			0.335	0.352152	0.59194	0.0312296	4.27057e-05	0.975364					0.395	0.23084	0.998257	0.0873878	0.000304078	1.31679
			0.33659	0.345246	0.598106	0.0324421	4.55992e-05	0.97584					0.39548	0.228925	0.998454	0.0881518	0.000309124	1.31584
			0.33818	0.338404	0.604208	0.0336944	4.86849e-05	0.976355					0.39707	0.222667	0.998973	0.0907187	0.000326394	1.31269
			0.33977	0.331626	0.610243	0.0349877	5.1963e-05	0.976908					0.39866	0.216535	0.999289	0.0933413	0.000344557	1.30951
			0.34137	0.324914	0.616205	0.0363228	5.54525e-05	0.977498					0.40026	0.21053	0.9994	0.09602	0.000363659	1.30631
			0.34296	0.318271	0.622094	0.0377008	5.91631e-05	0.978125					0.40185	0.204649	0.999308	0.0987555	0.000383739	1.3031
			0.34455	0.311697	0.627905	0.0391228	6.31044e-05	0.978788					0.40344	0.198891	0.999012	0.101548	0.000404844	1.29986
			0.345	0.309849	0.629535	0.0395334	6.42676e-05	0.978982					0.405	0.193362	0.998523	0.104344	0.000426598	1.29666
			0.34614	0.305193	0.633635	0.0405898	6.73005e-05	0.979485					0.40503	0.193257	0.998511	0.104398	0.000427028	1.29659
			0.34773	0.298762	0.63928	0.0421027	7.17561e-05	0.980217					0.40662	0.187743	0.997807	0.107307	0.00045033	1.29331
			0.34932	0.292404	0.644839	0.0436628	7.64953e-05	0.980982					0.40821	0.18235	0.996901	0.110274	0.000474811	1.29
			0.35092	0.28612	0.650307	0.045271	8.15229e-05	0.981779					0.4098	0.177075	0.995791	0.1133	0.000500517	1.28667
			0.35251	0.279911	0.655682	0.0469284	8.68677e-05	0.982608					0.4114	0.171918	0.99448	0.116385	0.000527513	1.28331
			0.3541	0.273779	0.66096	0.0486361	9.25394e-05	0.983467					0.41299	0.166877	0.992968	0.119529	0.000555847	1.27993
			0.355	0.270342	0.663904	0.0496254	9.59087e-05	0.983966					0.41458	0.16195	0.991255	0.122734	0.000585584	1.27653
			0.35569	0.267723	0.666138	0.0503952	9.85667e-05	0.984356					0.415	0.160668	0.99077	0.12359	0.000593679	1.27562
			0.35728	0.261746	0.671214	0.0522068	0.000104959	0.985272					0.41617	0.157137	0.989344	0.125999	0.000616784	1.2731
			0.35887	0.255848	0.676184	0.054072	0.000111741	0.986216					0.41776	0.152436	0.987234	0.129324	0.000649514	1.26964
			0.36047	0.25003	0.681046	0.0559919	0.000118941	0.987186					0.41935	0.147846	0.984928	0.13271	0.000683843	1.26617
			0.36206	0.244291	0.685797	0.0579676	0.000126574	0.988182					0.42095	0.143364	0.982427	0.136156	0.000719837	1.26267
			0.36365	0.238633	0.690433	0.0600002	0.000134668	0.989201					0.42254	0.13899	0.979732	0.139664	0.000757574	1.25914
			0.365	0.233894	0.694278	0.0617714	0.000141921	0.990085					0.42413	0.134722	0.976845	0.143233	0.000797127	1.2556
			0.36524	0.233057	0.694952	0.0620908	0.000143248	0.990243					0.425	0.132431	0.975184	0.145211	0.000819564	1.25365
			0.36683	0.227563	0.699352	0.0642405	0.000152347	0.991307					0.42572	0.130558	0.973767	0.146863	0.000838573	1.25203
			0.36842	0.22215	0.703629	0.0664506	0.000161984	0.992392					0.42731	0.126497	0.970501	0.150554	0.000881993	1.24843
			0.37002	0.21682	0.707782	0.0687219	0.000172197	0.993496					0.4289	0.122537	0.967049	0.154306	0.00092747	1.24482
			0.37161	0.211573	0.711807	0.0710558	0.000183017	0.994619					0.4305	0.118677	0.963412	0.15812	0.000975094	1.24118
			0.3732	0.206409	0.715703	0.0734532	0.000194471	0.995759					0.43209	0.114915	0.959593	0.161995	0.00102495	1.23753
			0.37479	0.201328	0.719466	0.0759154	0.000206597	0.996916					0.43368	0.11125	0.955593	0.165931	0.00107715	1.23385
			0.375	0.200663	0.719953	0.0762455	0.000208256	0.99707					0.435	0.108279	0.952138	0.169245	0.00112231	1.23078
			0.37638	0.19633	0.723095	0.0784433	0.000219436	0.998088					0.43527	0.10768	0.951416	0.169928	0.00113176	1.23016
			0.37797	0.191415	0.726587	0.0810382	0.000233023	0.999273					0.43686	0.104203	0.947064	0.173985	0.0011889	1.22644
			0.37956	0.186584	0.729941	0.083701	0.0002474	1.00047					0.43845	0.100817	0.94254	0.178104	0.00124868	1.22271
			0.38116	0.181835	0.733153	0.0864329	0.000262603	1.00168					0.44005	0.0975219	0.937845	0.182282	0.00131119	1.21896
			0.38275	0.17717	0.736222	0.0892349	0.000278685	1.00291					0.44164	0.094315	0.932984	0.18652	0.00137655	1.2152
			0.38434	0.172588	0.739147	0.0921081	0.000295686	1.00414					0.44323	0.091195	0.927958	0.190818	0.00144487	1.21142
			0.385	0.17071	0.740318	0.0933219	0.000303025	1.00465					0.44482	0.0881601	0.92277	0.195175	0.00151627	1.20762
			0.38593	0.168088	0.741925	0.0950535	0.000313657	1.00538					0.445	0.0878218	0.922173	0.195672	0.00152456	1.20719
			0.38752	0.163671	0.744555	0.0980722	0.000332652	1.00663					0.44641	0.0852089	0.917425	0.199591	0.00159088	1.20382
			0.38911	0.159335	0.747034	0.101165	0.00035272	1.00789					0.455	0.0706576	0.88598	0.22441	0.00205434	1.1831
			0.39071	0.155082	0.749362	0.104333	0.000373921	1.00915					0.465	0.0563915	0.844374	0.255303	0.002746	1.15881
			0.3923	0.15091	0.751537	0.107578	0.00039631	1.01042					0.47347	0.0462948	0.805578	0.282977	0.00348891	1.13834
			0.39389	0.146818	0.753557	0.1109	0.000419948	1.0117					0.475	0.0446445	0.798261	0.288116	0.00364106	1.13466
			0.395	0.14401	0.754876	0.113265	0.000437227	1.01259					0.47506	0.0445809	0.797972	0.288318	0.00364715	1.13452
			0.39548	0.142808	0.755422	0.1143	0.000444903	1.01297					0.47665	0.0429216	0.790278	0.2937	0.00381179	1.13071
			0.39707	0.138877	0.75713	0.117779	0.000471243	1.01426					0.47824	0.0413157	0.782497	0.29912	0.00398304	1.12692
			0.39866	0.135025	0.75868	0.121338	0.000499034	1.01554					0.47983	0.0397618	0.774636	0.304579	0.00416114	1.12314
			0.40026	0.131253	0.76007	0.124978	0.000528349	1.01683					0.48143	0.0382585	0.766696	0.310074	0.00434632	1.11937
			0.40185	0.127558	0.761301	0.128699	0.000559269	1.01812					0.48302	0.0368045	0.758683	0.315604	0.00453881	1.11563
			0.40344	0.123941	0.762372	0.132504	0.000591871	1.01941					0.48461	0.0353985	0.7506	0.321167	0.00473886	1.1119
			0.405	0.120468	0.763265	0.136317	0.000625574	1.02068					0.485	0.0350608	0.748608	0.322536	0.00478911	1.11099
			0.4098	0.110235	0.765034	0.148562	0.000740844	1.02457					0.4862	0.0340393	0.742452	0.326761	0.00494671	1.1082
			0.4114	0.106996	0.765293	0.15279	0.000783198	1.02586					0.48779	0.0327256	0.734243	0.332384	0.00516263	1.10452
			0.41299	0.103829	0.765389	0.157105	0.000827793	1.02715					0.48938	0.0314562	0.725976	0.338036	0.00538687	1.10085
			0.41458	0.100734	0.765321	0.161508	0.000874743	1.02844					0.49098	0.0302298	0.717655	0.343713	0.00561971	1.09722
			0.415	0.0999287	0.765276	0.162686	0.000887552	1.02878					0.49257	0.0290453	0.709285	0.349414	0.00586141	1.09361
			0.41617	0.097711	0.765091	0.165998	0.000924158	1.02972					0.49416	0.0279016	0.700869	0.355137	0.00611226	1.09002
			0.41776	0.0947584	0.764697	0.170577	0.000976155	1.03101					0.495	0.0273134	0.696406	0.358169	0.00624857	1.08814
			0.41935	0.0918753	0.76414	0.175245	0.00103086	1.03229					0.49575	0.0267974	0.692412	0.360881	0.00637254	1.08646
			0.42095	0.089061	0.763421	0.180003	0.0010884	1.03357					0.49734	0.0257316	0.683918	0.366642	0.00664255	1.08293
			0.42254	0.0863145	0.76254	0.18485	0.0011489	1.03485					0.49893	0.0247032	0.675389	0.372419	0.00692259	1.07943
			0.42413	0.0836348	0.761497	0.189787	0.00121251	1.03613					0.50053	0.023711	0.666831	0.37821	0.00721296	1.07597
			0.425	0.0821966	0.760859	0.192526	0.00124868	1.03683					0.50212	0.0227541	0.658247	0.384013	0.00751397	1.07253
			0.42572	0.0810211	0.760294	0.194814	0.00127937	1.03741					0.50371	0.0218313	0.64964	0.389825	0.00782595	1.06912
			0.42731	0.0784722	0.758931	0.199932	0.00134962	1.03868					0.505	0.021107	0.642644	0.394546	0.00808734	1.06638
			0.4289	0.0759874	0.757408	0.20514	0.00142343	1.03996					0.5053	0.0209417	0.641016	0.395644	0.00814922	1.06575
			0.435	0.067044	0.750124	0.22593	0.00174202	1.04484					0.50689	0.0200842	0.632376	0.401469	0.0084841	1.06241
			0.43527	0.066668	0.749748	0.226883	0.00175756	1.04506					0.50848	0.0192579	0.623726	0.407295	0.00883095	1.05911
			0.43686	0.0644881	0.747446	0.232545	0.0018517	1.04633					0.51008	0.0184618	0.615068	0.413122	0.0091901	1.05584
			0.43845	0.0623662	0.744993	0.238298	0.00195047	1.04761					0.51167	0.017695	0.606407	0.418947	0.0095619	1.05261
			0.44005	0.0603013	0.742389	0.244141	0.00205407	1.04889					0.51326	0.0169566	0.597745	0.424767	0.00994672	1.04942
			0.44164	0.0582922	0.739637	0.250074	0.00216271	1.05017					0.51485	0.0162457	0.589088	0.43058	0.0103449	1.04626
			0.44323	0.0563381	0.736737	0.256097	0.00227662	1.05145					0.515	0.01618	0.588271	0.431128	0.0103832	1.04596
			0.44482	0.0544379	0.733693	0.262209	0.00239601	1.05274					0.51644	0.0155614	0.580436	0.436384	0.0107568	1.04314
			0.445	0.0542262	0.733339	0.262906	0.00240988	1.05288					0.51803	0.0149029	0.571796	0.442175	0.0111829	1.04006
			0.44641	0.0525906	0.730505	0.268409	0.00252112	1.05403					0.51962	0.0142693	0.563168	0.447952	0.0116234	1.03701
			0.448	0.0507951	0.727175	0.274698	0.0026522	1.05532					0.52122	0.0136599	0.554558	0.453711	0.0120789	1.03401
			0.44959	0.0490505	0.723707	0.281073	0.0027895	1.05662					0.52281	0.0130739	0.545968	0.459451	0.0125496	1.03104
			0.45119	0.0473556	0.720102	0.287536	0.00293329	1.05793					0.5244	0.0125104	0.537401	0.465169	0.013036	1.02812
			0.45278	0.0457096	0.716361	0.294084	0.00308383	1.05924					0.525	0.0123035	0.534175	0.46732	0.0132237	1.02702
			0.45437	0.0441114	0.712488	0.300717	0.0032414	1.06056					0.52599	0.0119688	0.528861	0.470861	0.0135385	1.02523
			0.455	0.0434912	0.710918	0.303369	0.00330584	1.06108					0.52758	0.0114483	0.52035	0.476526	0.0140575	1.02238
			0.45596	0.04256	0.708485	0.307435	0.00340629	1.06189					0.52917	0.0109482	0.511871	0.48216	0.0145934	1.01957
			0.45755	0.0410544	0.704354	0.314235	0.00357881	1.06322					0.53077	0.0104678	0.503428	0.487762	0.0151467	1.0168
			0.45914	0.0395936	0.700098	0.321117	0.00375927	1.06457					0.53236	0.0100064	0.495023	0.493328	0.0157177	1.01407
			0.46074	0.0381766	0.69572	0.32808	0.00394798	1.06592					0.53395	0.00956343	0.486659	0.498855	0.0163069	1.01138
			0.46233	0.0368025	0.691221	0.335122	0.00414529	1.06729					0.535	0.00928066	0.481159	0.502483	0.0167062	1.00963
			0.46392	0.0354703	0.686604	0.342243	0.00435152	1.06867					0.53554	0.00913819	0.478339	0.504341	0.0169147	1.00873
			0.465	0.0345888	0.683403	0.347123	0.00449688	1.06961					0.53713	0.00873007	0.470065	0.509784	0.0175416	1.00612
			0.46551	0.0341791	0.681873	0.34944	0.00456705	1.07006					0.53872	0.00833849	0.461839	0.51518	0.0181881	1.00355
			0.4671	0.0329278	0.677031	0.356713	0.00479222	1.07146					0.54032	0.00796283	0.453665	0.520527	0.0188545	1.00101
			0.46869	0.0317155	0.672079	0.364059	0.00502742	1.07288					0.54191	0.00760255	0.445545	0.525822	0.0195413	0.998511
			0.47029	0.0305414	0.667021	0.371477	0.00527304	1.07431					0.5435	0.00725709	0.43748	0.531063	0.020249	0.996049
			0.47188	0.0294044	0.66186	0.378966	0.00552948	1.07576					0.545	0.00694429	0.429926	0.535954	0.0209362	0.99376
			0.47347	0.0283038	0.656599	0.386523	0.00579716	1.07722					0.54509	0.00692591	0.429474	0.536246	0.0209781	0.993624
			0.475	0.0272781	0.651445	0.393858	0.00606574	1.07865					0.54668	0.0066085	0.421529	0.541369	0.021729	0.991235
			0.47506	0.0272385	0.651241	0.394147	0.0060765	1.0787					0.54827	0.00630434	0.413645	0.54643	0.0225021	0.988882
			0.47665	0.0262078	0.645789	0.401835	0.00636794	1.0802					0.54986	0.00601296	0.405827	0.551425	0.023298	0.986563
			0.47824	0.0252106	0.640245	0.409586	0.00667193	1.08171					0.55146	0.00573387	0.398075	0.556352	0.0241172	0.984278
			0.47983	0.0242463	0.634614	0.417398	0.00698895	1.08325					0.55305	0.00546662	0.390391	0.561209	0.02496	0.982027
			0.48143	0.0233138	0.628899	0.425267	0.00731946	1.0848					0.55464	0.00521077	0.382777	0.565993	0.025827	0.979808
			0.48302	0.0224124	0.623102	0.433193	0.00766397	1.08637					0.555	0.00515437	0.381064	0.567065	0.0260267	0.97931
			0.48461	0.0215413	0.617226	0.441172	0.00802299	1.08796					0.55623	0.00496587	0.375236	0.5707	0.0267187	0.977621
			0.485	0.0213322	0.615774	0.443137	0.00811333	1.08836					0.55782	0.00473152	0.367767	0.57533	0.0276355	0.975464
[truncated: 574 more rows]

## Sheet: Fig. 5e
State Transition	∆k(kGDP-kApo)(s-1)
[truncated: 6 more rows]

[truncated: 6 more sheets: Supplementary Fig. 4, Supplementary Fig. 6f, Supplementary Fig. 8d, Supplementary Fig. 10b, Supplementary Fig. 15a, Supplementary Fig. 15b]
